# Supplementary material for: PHF13 is a molecular reader and transcriptional co-regulator of H3K4me2/3
Source: eLife. 2016 May 25;5:e10607. doi: 10.7554/eLife.10607 (PMC4915813; doi:10.7554/eLife.10607)
Supplement: Figure 6—source data 3. — DOI: http://dx.doi.org/10.7554/eLife.10607.022 [file elife-10607-fig6-data3.xlsx]

## Sheet: PHF13KD_vs_WT.tsv
ENSEMBL Gene ID	baseMean	log2FoldChange	lfcSE	stat	pvalue	padj	geneName	chr	start	end	strand
ENSMUSG00000066652	2306.08	-1.47721	0.0662705	-22.2907	4.55173e-110	5.26226e-106	Lefty2	1	180893108	180899103	1
ENSMUSG00000066551	11073.6	-1.05004	0.0555765	-18.8936	1.28827e-79	7.44682e-76	Hmgb1	5	149046702	149184489	-1
ENSMUSG00000028134	1892.39	-1.27516	0.0728721	-17.4986	1.46776e-68	5.65624e-65	Ptbp2	3	119718742	119784466	-1
ENSMUSG00000005892	5860.92	-1.42199	0.08146	-17.4563	3.08215e-68	8.90818e-65	Trh	6	92242061	92244650	-1
ENSMUSG00000028165	763.363	-1.29204	0.0864556	-14.9446	1.68905e-50	3.90542e-47	Cisd2	3	135406412	135423925	-1
ENSMUSG00000047777	369.218	-1.5521	0.110421	-14.0562	7.05589e-45	1.35955e-41	Phf13	4	151989633	151996258	-1
ENSMUSG00000070348	3543.47	-0.978672	0.070512	-13.8795	8.4315e-44	1.39252e-40	Ccnd1	7	144929931	144939925	-1
ENSMUSG00000027478	9803.49	-0.620484	0.0529943	-11.7085	1.15311e-31	1.66638e-28	Dnmt3b	2	153649450	153687730	1
ENSMUSG00000095180	3266.65	0.686933	0.0622508	11.0349	2.59236e-28	3.33003e-25	Rhox5	X	37804842	37808876	1
ENSMUSG00000041488	1494.83	-0.797079	0.0723402	-11.0185	3.11312e-28	3.59908e-25	Stx3	19	11775119	11819403	-1
ENSMUSG00000039329	2392.54	0.77712	0.070978	10.9487	6.73797e-28	7.08161e-25	Tex19.1	11	121146143	121148319	1
ENSMUSG00000025969	620.746	-1.02057	0.0948557	-10.7592	5.36336e-27	5.16715e-24	Nrp2	1	62703285	62818695	1
ENSMUSG00000029761	898.594	0.905609	0.0842558	10.7483	6.03411e-27	5.36618e-24	Cald1	6	34598500	34775473	1
ENSMUSG00000027428	1034.21	-0.886285	0.0829329	-10.6868	1.17386e-26	9.69359e-24	Rbbp9	2	144542265	144550869	-1
ENSMUSG00000044626	1584.12	-0.766034	0.0722556	-10.6017	2.92521e-26	2.25456e-23	Liph	16	21953826	21995542	-1
ENSMUSG00000037492	985.711	-0.878441	0.084737	-10.3667	3.51544e-25	2.39071e-22	Zmat4	8	23636019	24156585	1
ENSMUSG00000039209	1207.11	-0.83314	0.0803616	-10.3674	3.48932e-25	2.39071e-22	Rpl39l	16	10170226	10174911	1
ENSMUSG00000027452	318.266	-1.13968	0.111645	-10.2081	1.82471e-24	1.17197e-21	Acss1	2	150618105	150668500	-1
ENSMUSG00000022432	785.555	0.902123	0.0912374	9.88765	4.7096e-23	2.86566e-20	Smc1b	15	85064691	85131957	-1
ENSMUSG00000023022	2639.05	-0.641546	0.065424	-9.80598	1.06117e-22	6.1341e-20	Lima1	15	99778470	99875428	-1
ENSMUSG00000101009	247.386	1.1598	0.119342	9.71829	2.51987e-22	1.38725e-19	1700108F19Rik	14	76672963	76687169	1
ENSMUSG00000080895	244.746	-1.17836	0.122464	-9.62204	6.4538e-22	3.39147e-19	Gm11645	2	143506411	143507059	-1
ENSMUSG00000021466	1669.41	-0.687495	0.0725455	-9.47674	2.62349e-21	1.3187e-18	Ptch1	13	63508328	63573598	-1
ENSMUSG00000035086	1974.58	-0.649116	0.0698196	-9.29703	1.44418e-20	6.95675e-18	Becn1	11	101285952	101302286	-1
ENSMUSG00000026074	7280.65	-0.554582	0.0599364	-9.25284	2.18603e-20	1.01091e-17	Map4k4	1	39900913	40026310	1
ENSMUSG00000000708	4417.49	-0.541684	0.0587165	-9.22541	2.82476e-20	1.25604e-17	Kat2b	17	53566861	53672720	1
ENSMUSG00000030067	3013.05	-0.576918	0.0632531	-9.12079	7.45771e-20	3.19328e-17	Foxp1	6	98925338	99522721	-1
ENSMUSG00000092622	1358.62	-0.738171	0.0813613	-9.07276	1.16043e-19	4.79132e-17	Khdc3	9	73101836	73104438	1
ENSMUSG00000036928	4697.2	0.524811	0.057969	9.05329	1.3872e-19	5.53016e-17	Stag3	5	138280240	138312393	1
ENSMUSG00000032232	1832.38	-0.646342	0.0716953	-9.01513	1.96642e-19	7.57791e-17	Cgnl1	9	71626509	71771602	-1
ENSMUSG00000029405	44070.6	-0.440809	0.0507492	-8.68605	3.75276e-18	1.39954e-15	G3bp2	5	92052146	92083719	-1
ENSMUSG00000025491	920.962	-0.862858	0.0995374	-8.66868	4.37156e-18	1.57936e-15	Ifitm1	7	140967221	140969825	1
ENSMUSG00000018411	610.164	0.798114	0.0922612	8.6506	5.12308e-18	1.79478e-15	Mapt	11	104231390	104332090	1
ENSMUSG00000006930	2389.12	0.605362	0.0701301	8.63199	6.02919e-18	2.0501e-15	Hap1	11	100347327	100356128	-1
ENSMUSG00000035021	4879.76	0.524941	0.0608583	8.62562	6.3747e-18	2.10565e-15	Baz1a	12	54892989	55014348	-1
ENSMUSG00000001891	878.054	-0.707813	0.0829796	-8.52996	1.46393e-17	4.70126e-15	Ugp2	11	21321138	21371201	-1
ENSMUSG00000086454	3924.48	-0.50634	0.0596856	-8.48347	2.18581e-17	6.82976e-15	Platr14	2	104559163	104571429	1
ENSMUSG00000022587	1037.42	-0.658429	0.0780443	-8.4366	3.2669e-17	9.93911e-15	Ly6e	15	74955051	74959905	1
ENSMUSG00000026667	1905.23	-0.650915	0.0775118	-8.39762	4.55628e-17	1.35065e-14	Uhmk1	1	170193420	170215397	-1
ENSMUSG00000041703	1890.58	-0.622432	0.0744191	-8.36387	6.06921e-17	1.75415e-14	Zic5	14	122456795	122465677	-1
ENSMUSG00000031438	431.798	0.884309	0.107484	8.22735	1.91404e-16	5.39712e-14	Rnf128	X	139563316	139673145	1
ENSMUSG00000000544	1967.73	-0.564688	0.0686988	-8.21976	2.03904e-16	5.61271e-14	Gpa33	1	166130238	166166510	1
ENSMUSG00000019820	6113.34	-0.475631	0.0580341	-8.19572	2.491e-16	6.69732e-14	Utrn	10	12382188	12861735	-1
ENSMUSG00000059288	2746.75	-0.547045	0.0669154	-8.17518	2.95433e-16	7.76249e-14	Cdyl	13	35659862	35874064	1
ENSMUSG00000004360	328.738	0.928077	0.114172	8.12876	4.33719e-16	1.11427e-13	9330159F19Rik	10	29211643	29230779	1
ENSMUSG00000038916	2326	0.563937	0.0694129	8.12438	4.49671e-16	1.13014e-13	Soga3	10	29143996	29199630	1
ENSMUSG00000061524	806.585	-0.684571	0.0844698	-8.10433	5.30377e-16	1.30462e-13	Zic2	14	122475435	122479852	1
ENSMUSG00000041718	12414.5	-0.435859	0.0539083	-8.08519	6.2065e-16	1.49486e-13	Alg13	X	144317804	144374450	1
ENSMUSG00000071708	3736.47	-0.482629	0.0602958	-8.00436	1.20088e-15	2.83333e-13	Sms	X	157443855	157492287	-1
ENSMUSG00000037169	3354.27	-0.555063	0.0698544	-7.946	1.92637e-15	4.45416e-13	Mycn	12	12936096	12941914	-1
ENSMUSG00000040629	931.274	0.635972	0.0804859	7.90166	2.75216e-15	6.23878e-13	Mael	1	166201201	166238747	-1
ENSMUSG00000030101	580.519	-0.767158	0.0973794	-7.87803	3.32575e-15	7.39403e-13	Sumf1	6	108107028	108185582	-1
ENSMUSG00000081455	276.128	-0.89985	0.11453	-7.85692	3.9368e-15	8.58743e-13	Hmgb1-ps3	11	63846183	63846818	-1
ENSMUSG00000038446	1211.51	-0.586853	0.0748558	-7.83978	4.51349e-15	9.66304e-13	Cdc40	10	40831626	40883143	-1
ENSMUSG00000022629	420.973	-0.830512	0.106376	-7.80734	5.84055e-15	1.22768e-12	Kif21a	15	90933276	91049948	-1
ENSMUSG00000024780	4085.08	0.458394	0.0588089	7.79465	6.45883e-15	1.3334e-12	Cdc37l1	19	28990494	29017569	1
ENSMUSG00000026193	11659.7	-0.503564	0.0648818	-7.76125	8.40953e-15	1.70566e-12	Fn1	1	71585520	71653200	-1
ENSMUSG00000021322	518.91	-0.760342	0.0990157	-7.679	1.60337e-14	3.19595e-12	Aoah	13	20794119	21024252	1
ENSMUSG00000066415	1500.71	-0.57217	0.0747733	-7.65207	1.97775e-14	3.87538e-12	Msl2	9	101074101	101104800	1
ENSMUSG00000061186	2572.32	-0.491339	0.0646644	-7.5983	3.00052e-14	5.78149e-12	Sfmbt2	2	10370510	10595253	1
ENSMUSG00000029178	2430.92	-0.493321	0.0653619	-7.54754	4.43573e-14	8.4068e-12	Klf3	5	64803388	64832901	1
ENSMUSG00000027276	1019.14	-0.604591	0.0801908	-7.53941	4.72109e-14	8.80331e-12	Jag1	2	137081456	137116644	-1
ENSMUSG00000022206	349.131	0.808736	0.107363	7.5327	4.97035e-14	9.12099e-12	Npr3	15	11839896	11905674	-1
ENSMUSG00000020038	2654.92	0.47518	0.0634319	7.49118	6.82547e-14	1.23225e-11	Cry1	10	85131702	85185054	-1
ENSMUSG00000025958	1987.97	-0.522278	0.0697373	-7.48922	6.92815e-14	1.23225e-11	Creb1	1	64532645	64604548	1
ENSMUSG00000025925	5409.72	-0.462985	0.0619558	-7.47283	7.84906e-14	1.37489e-11	Terf1	1	15805646	15844052	1
ENSMUSG00000027993	3484.98	-0.474353	0.0636745	-7.44964	9.35926e-14	1.61496e-11	Trim2	3	84160439	84306877	-1
ENSMUSG00000042305	7047.78	0.42166	0.0567378	7.43173	1.07189e-13	1.82237e-11	Tmem183a	1	134346097	134361979	-1
ENSMUSG00000024594	1013.72	-0.582657	0.0785044	-7.42197	1.1539e-13	1.93337e-11	Prrc1	18	57354733	57392719	1
ENSMUSG00000031709	717.64	-0.660612	0.0891289	-7.41188	1.24525e-13	2.02765e-11	Tbc1d9	8	83165352	83272934	1
ENSMUSG00000078497	4428.73	-0.539238	0.0727367	-7.41356	1.22952e-13	2.02765e-11	Gm13145	4	147361303	147391004	1
ENSMUSG00000027359	2085.47	-0.497654	0.0671652	-7.4094	1.2687e-13	2.03714e-11	Slc27a2	2	126552407	126588243	1
ENSMUSG00000025480	1491.49	0.528324	0.0713734	7.40225	1.33893e-13	2.12046e-11	Syce1	7	140777229	140787854	-1
ENSMUSG00000021072	1233.61	-0.566066	0.0769434	-7.35692	1.882e-13	2.94024e-11	Tmx1	12	70453095	70468040	1
ENSMUSG00000031701	11655.3	-0.391968	0.0534837	-7.32873	2.32335e-13	3.58137e-11	Dnaja2	8	85537640	85555271	-1
ENSMUSG00000038151	500.19	-0.700478	0.0962484	-7.27782	3.39266e-13	5.16086e-11	Prdm1	10	44437177	44528501	-1
ENSMUSG00000000184	906.416	0.645366	0.0888083	7.26696	3.67675e-13	5.52038e-11	Ccnd2	6	127125162	127152193	-1
ENSMUSG00000022139	1045.63	0.600074	0.0826048	7.2644	3.74704e-13	5.55378e-11	Mbnl2	14	120275669	120431697	1
ENSMUSG00000030208	690.887	0.635133	0.0875145	7.25747	3.94409e-13	5.77185e-11	Emp1	6	135362545	135383173	1
ENSMUSG00000047139	1254.23	-0.558869	0.0770741	-7.25106	4.13526e-13	5.97596e-11	Cd24a	10	43579169	43584262	1
ENSMUSG00000036940	10059.2	-0.407185	0.0563531	-7.22561	4.98865e-13	7.12021e-11	Kdm1a	4	136550540	136602723	-1
ENSMUSG00000015937	1997.53	-0.480609	0.0669287	-7.18091	6.92486e-13	9.76321e-11	H2afy	13	56073619	56136361	-1
ENSMUSG00000001507	1042.26	0.558335	0.0780023	7.15792	8.19093e-13	1.14091e-10	Itga3	11	95044474	95076801	-1
ENSMUSG00000024754	6449.84	-0.422167	0.0590995	-7.14333	9.10938e-13	1.25373e-10	Tmem2	19	21778342	21858327	1
ENSMUSG00000027803	1840.59	0.54331	0.0762647	7.124	1.04841e-12	1.42596e-10	Wwtr1	3	57455649	57575910	-1
ENSMUSG00000028278	2020.16	-0.479549	0.067418	-7.11307	1.13486e-12	1.5256e-10	Rragd	4	32983037	33022180	1
ENSMUSG00000021701	1445.69	0.521458	0.0734159	7.1028	1.2225e-12	1.62452e-10	Plk2	13	110395044	110400844	1
ENSMUSG00000014226	33547.9	-0.40789	0.0574897	-7.09502	1.29332e-12	1.69909e-10	Cacybp	1	160202367	160212875	-1
ENSMUSG00000020176	10803.9	0.41841	0.0589877	7.09318	1.31064e-12	1.7025e-10	Grb10	11	11930508	12038683	-1
ENSMUSG00000038793	486.867	-0.801848	0.113408	-7.07045	1.54428e-12	1.98372e-10	Lefty1	1	180935022	180938400	1
ENSMUSG00000026626	4828.15	0.423451	0.0600876	7.04722	1.82521e-12	2.31882e-10	Ppp2r5a	1	191351975	191403272	-1
ENSMUSG00000022816	4249.25	0.411801	0.0584727	7.04262	1.88657e-12	2.37072e-10	Fstl1	16	37776873	37836514	1
ENSMUSG00000006445	3417.12	0.475386	0.0676433	7.02783	2.09768e-12	2.60766e-10	Epha2	4	141301240	141329384	1
ENSMUSG00000003849	1053.12	0.578343	0.0828355	6.98182	2.91373e-12	3.58358e-10	Nqo1	8	107388225	107403206	-1
ENSMUSG00000037108	1296.48	0.536761	0.0772754	6.94607	3.75592e-12	4.57076e-10	Zcwpw1	5	137787798	137822621	1
ENSMUSG00000074221	10210.2	0.429911	0.0620109	6.93284	4.12488e-12	4.96747e-10	Zfp568	7	29983955	30028282	1
ENSMUSG00000052419	766.155	-0.621584	0.0897807	-6.92335	4.41075e-12	5.25697e-10	2610001J05Rik	6	13867735	13871518	-1
ENSMUSG00000030168	4843.53	-0.392235	0.0567235	-6.91485	4.68366e-12	5.52529e-10	Adipor2	6	119353150	119417704	-1
ENSMUSG00000022652	7496.42	-0.472517	0.069117	-6.83647	8.1166e-12	9.47838e-10	Morc1	16	48431237	48630905	1
ENSMUSG00000038482	3238.98	-0.415894	0.0609438	-6.82422	8.84023e-12	1.02202e-09	Tfdp1	8	13339674	13377702	1
ENSMUSG00000028179	7145.35	0.430304	0.0632531	6.8029	1.02537e-11	1.17369e-09	Cth	3	157894248	157925077	-1
ENSMUSG00000060499	2886.72	-0.519311	0.0765825	-6.78107	1.19287e-11	1.35204e-09	Rpl10l	12	66283379	66284401	-1
ENSMUSG00000032267	5372.18	-0.459665	0.0680097	-6.75881	1.39125e-11	1.56158e-09	Usp28	9	48985385	49042517	1
ENSMUSG00000068466	130.808	-0.907916	0.134869	-6.73184	1.67531e-11	1.86233e-09	Gm5518	19	29160118	29160765	1
ENSMUSG00000090150	756.949	0.59161	0.0883533	6.69596	2.14258e-11	2.35908e-09	Acad11	9	104063377	104127656	1
ENSMUSG00000028773	1049.63	-0.55254	0.0827046	-6.68089	2.37496e-11	2.59027e-09	Fabp3	4	130308595	130315463	1
ENSMUSG00000064370	38373	-0.384023	0.0575881	-6.66845	2.58516e-11	2.79319e-09	mt-Cytb	MT	14145	15288	1
ENSMUSG00000066007	2022.45	-0.484011	0.072693	-6.65828	2.77049e-11	2.96571e-09	Zfp600	4	146156824	146198755	1
ENSMUSG00000096722	176.548	-0.905962	0.136683	-6.62819	3.39838e-11	3.60447e-09	Hmgb1-ps9	13	101038599	101039246	-1
ENSMUSG00000094443	102.58	-0.90175	0.136902	-6.58684	4.49301e-11	4.72215e-09	Sgol2b	8	63924694	63952170	-1
ENSMUSG00000027168	774.257	-0.563231	0.0859472	-6.55321	5.63115e-11	5.86502e-09	Pax6	2	105668900	105697364	1
ENSMUSG00000020400	1119.79	-0.522581	0.0798154	-6.54737	5.85572e-11	6.04447e-09	Tnip1	11	54910785	54962917	-1
ENSMUSG00000033411	2882.93	-0.424501	0.0650027	-6.53051	6.55453e-11	6.70592e-09	Ctdspl2	2	121956001	122013642	1
ENSMUSG00000033581	2934.6	-0.404551	0.0622344	-6.50044	8.00843e-11	8.12153e-09	Igf2bp2	16	22059009	22163299	-1
ENSMUSG00000026439	5134.85	0.380351	0.0585894	6.49181	8.48129e-11	8.52628e-09	Rbbp5	1	132477365	132505659	1
ENSMUSG00000054752	874.095	-0.581346	0.0897131	-6.48006	9.16884e-11	9.13802e-09	Fsd1l	4	53631471	53707009	1
ENSMUSG00000020526	3289.44	0.416148	0.0643561	6.46634	1.00405e-10	9.92122e-09	Znhit3	11	84910950	84916366	-1
ENSMUSG00000041415	4385.1	-0.490988	0.0760206	-6.45862	1.05665e-10	1.03525e-08	Dicer1	12	104687742	104751952	-1
ENSMUSG00000019917	1437.22	0.475622	0.0738205	6.44295	1.17171e-10	1.13833e-08	2010-09-01	10	59164113	59221847	-1
ENSMUSG00000082082	2601.57	-0.410655	0.0637593	-6.44071	1.18919e-10	1.14568e-08	Gm13230	4	145446740	145450888	1
ENSMUSG00000022462	7617.86	-0.373697	0.0580676	-6.43555	1.23023e-10	1.17543e-08	Slc38a2	15	96687394	96699698	-1
ENSMUSG00000019851	753.026	0.551425	0.0861231	6.40276	1.52597e-10	1.44605e-08	Perp	10	18845071	18857073	1
ENSMUSG00000066643	3476.89	0.408063	0.0641584	6.36024	2.01439e-10	1.89336e-08	Wdr35	12	8973892	9028847	1
ENSMUSG00000028970	1835.28	0.456293	0.0718476	6.35084	2.14145e-10	1.99656e-08	Abcb1b	5	8798147	8866315	1
ENSMUSG00000049929	409.054	-0.6882	0.109125	-6.30656	2.8531e-10	2.63877e-08	Lpar4	X	106920625	106933900	1
ENSMUSG00000076441	2188.92	0.41851	0.0663853	6.30426	2.89567e-10	2.65689e-08	Ass1	2	31470207	31520672	1
ENSMUSG00000026398	4565.02	-0.393718	0.0628485	-6.26456	3.73871e-10	3.40341e-08	Nr5a2	1	136842571	136960448	-1
ENSMUSG00000032479	4397.63	-0.383455	0.0614076	-6.24442	4.25388e-10	3.84212e-08	Map4	9	109931460	110083955	1
ENSMUSG00000023403	578.023	0.585393	0.0941489	6.21774	5.04382e-10	4.52028e-08	Stk31	6	49395604	49469501	1
ENSMUSG00000069793	192.122	-0.786341	0.126533	-6.21451	5.14846e-10	4.57857e-08	Slfn9	11	82979629	82991830	-1
ENSMUSG00000040669	8807.07	-0.341124	0.0549138	-6.21199	5.23194e-10	4.58231e-08	Phc1	6	122317731	122340561	-1
ENSMUSG00000043681	756.163	-0.562902	0.0906031	-6.21284	5.20364e-10	4.58231e-08	Fam25c	14	34351881	34355433	-1
ENSMUSG00000050812	2368.87	0.430036	0.069286	6.20668	5.4114e-10	4.70385e-08	AI314180	4	58798911	58912749	-1
ENSMUSG00000028059	1336.14	-0.463826	0.0747894	-6.20176	5.58352e-10	4.81724e-08	Arhgef2	3	88607454	88648052	1
ENSMUSG00000026864	48260	0.30962	0.0499577	6.19763	5.73185e-10	4.90859e-08	Hspa5	2	34771970	34777547	1
ENSMUSG00000024827	8886.15	-0.359079	0.0580302	-6.18779	6.1012e-10	5.18647e-08	Gldc	19	30098449	30175418	-1
ENSMUSG00000001157	1129.4	-0.475051	0.0769315	-6.17499	6.61687e-10	5.58377e-08	Gmcl1	6	86691768	86733383	-1
ENSMUSG00000020184	5084.39	0.362702	0.0588706	6.16101	7.22834e-10	6.05557e-08	Mdm2	10	117688888	117710758	-1
ENSMUSG00000033460	3677.63	-0.382389	0.0622013	-6.1476	7.86655e-10	6.54282e-08	Armcx1	X	134717963	134721917	1
ENSMUSG00000050471	1066.67	0.491216	0.0799695	6.14255	8.12088e-10	6.70611e-08	Fam118b	9	35216965	35267805	-1
ENSMUSG00000100141	1129.3	-0.501901	0.0818045	-6.13537	8.49604e-10	6.96615e-08	Gm6445	19	9607104	9608376	1
ENSMUSG00000019982	300.798	-0.686606	0.112304	-6.11383	9.7267e-10	7.91904e-08	Myb	10	21124936	21160905	-1
ENSMUSG00000034573	1096.19	-0.493109	0.0806702	-6.11265	9.79905e-10	7.92216e-08	Ptpn13	5	103425192	103598303	1
ENSMUSG00000028591	1650.37	0.43277	0.0708933	6.10452	1.03112e-09	8.27834e-08	Pramef12	4	144391674	144408464	-1
ENSMUSG00000022788	1038.24	-0.484656	0.079573	-6.09071	1.12412e-09	8.91839e-08	Fgd4	16	16416917	16600549	-1
ENSMUSG00000026594	2896.54	-0.378006	0.0620747	-6.08954	1.13237e-09	8.91839e-08	Ralgps2	1	156804166	156939626	-1
ENSMUSG00000040618	399.328	0.630154	0.103485	6.08931	1.13399e-09	8.91839e-08	Pck2	14	55540266	55550017	1
ENSMUSG00000050199	4932.83	-0.351448	0.0578457	-6.07561	1.23515e-09	9.64837e-08	Lgr4	2	109917647	110014257	1
ENSMUSG00000030246	1823.43	-0.423736	0.0701789	-6.03794	1.56097e-09	1.21116e-07	Ldhb	6	142490249	142507957	-1
ENSMUSG00000026564	5569.59	-0.365029	0.0604812	-6.0354	1.58565e-09	1.22211e-07	Dusp27	1	166098148	166127922	-1
ENSMUSG00000026177	411.343	0.656809	0.109368	6.0055	1.90747e-09	1.45081e-07	Slc11a1	1	74375195	74386062	1
ENSMUSG00000058186	4592.93	-0.357242	0.0594787	-6.00621	1.89906e-09	1.45081e-07	Gm13242	4	145670685	145704441	1
ENSMUSG00000016918	2835.09	-0.39811	0.0664071	-5.99499	2.03501e-09	1.53387e-07	Sulf1	1	12692277	12861192	1
ENSMUSG00000037242	5512.35	0.346658	0.0578309	5.99433	2.04321e-09	1.53387e-07	Clic4	4	135213969	135272814	-1
ENSMUSG00000029994	876.271	0.514461	0.0858651	5.9915	2.07908e-09	1.55073e-07	Anxa4	6	86736840	86793584	-1
ENSMUSG00000058240	898.463	0.486534	0.081245	5.98847	2.11821e-09	1.56978e-07	Cryzl1	16	91689322	91728975	-1
ENSMUSG00000028109	1505.9	0.439646	0.073831	5.95476	2.60452e-09	1.91789e-07	Hormad1	3	95559677	95587671	1
ENSMUSG00000020962	2516.77	-0.392004	0.0658535	-5.95267	2.63811e-09	1.93033e-07	Gtf2a1	12	91555916	91590487	-1
ENSMUSG00000030722	3766.29	0.360946	0.0607306	5.94339	2.7918e-09	2.02994e-07	Nfatc2ip	7	126382854	126396737	-1
ENSMUSG00000100826	1996.65	-0.526242	0.0887591	-5.92888	3.05007e-09	2.20386e-07	Snhg14	7	59307924	59975759	-1
ENSMUSG00000046862	1088.35	0.474837	0.0807783	5.87827	4.14568e-09	2.97691e-07	Pramef8	4	143412426	143421091	1
ENSMUSG00000060180	560.108	-0.543209	0.0926751	-5.86143	4.58895e-09	3.27487e-07	Myh13	11	67321658	67371586	1
ENSMUSG00000027210	522.805	0.561468	0.0958481	5.8579	4.68767e-09	3.32479e-07	Meis2	2	115863064	116065839	-1
ENSMUSG00000022040	840.734	-0.478872	0.0823253	-5.81683	5.99746e-09	4.20786e-07	Ephx2	14	66084377	66124500	-1
ENSMUSG00000032220	2216.49	0.41325	0.0710467	5.8166	6.0055e-09	4.20786e-07	Myo1e	9	70207350	70400067	1
ENSMUSG00000056300	4249.41	-0.352584	0.0606302	-5.81533	6.05156e-09	4.21458e-07	Gm13247	4	146502027	146539395	1
ENSMUSG00000055102	1859.61	-0.428032	0.0738149	-5.79872	6.68227e-09	4.62597e-07	Zfp819	7	43607169	43618285	1
ENSMUSG00000020027	2066.38	-0.386229	0.0666453	-5.79528	6.82058e-09	4.69362e-07	Socs2	10	95385362	95417180	-1
ENSMUSG00000021848	248.555	-0.688021	0.118925	-5.78533	7.23688e-09	4.95063e-07	Otx2	14	48657679	48667644	-1
ENSMUSG00000000420	1876.98	-0.413805	0.0715759	-5.78135	7.41051e-09	5.01011e-07	Galnt1	18	24205344	24286818	1
ENSMUSG00000028640	382.984	-0.613245	0.106065	-5.78177	7.39194e-09	5.01011e-07	Tfap2c	2	172549593	172558622	1
ENSMUSG00000031557	1299.15	0.429545	0.074345	5.77772	7.57175e-09	5.08936e-07	Plekha2	8	25039144	25102194	-1
ENSMUSG00000022272	6010.14	-0.377529	0.0654849	-5.76513	8.15926e-09	5.45256e-07	Myo10	15	25622525	25813673	1
ENSMUSG00000039835	413.938	-0.583437	0.10136	-5.75612	8.60706e-09	5.71875e-07	Nhsl1	10	18318985	18533892	1
ENSMUSG00000027173	1818.8	0.391532	0.0686271	5.7052	1.16204e-08	7.67678e-07	Depdc7	2	104721784	104742878	-1
ENSMUSG00000040717	1495.23	-0.410765	0.072025	-5.70309	1.17657e-08	7.72858e-07	Il17rd	14	27039001	27107286	1
ENSMUSG00000029446	2332.84	0.368171	0.0646184	5.69762	1.21492e-08	7.93542e-07	Psph	5	129765558	129787449	-1
ENSMUSG00000085438	2495.74	-0.3975	0.0698677	-5.68932	1.27543e-08	8.28387e-07	1700020I14Rik	2	119594297	119607502	1
ENSMUSG00000037706	2832.73	0.358368	0.0630338	5.68533	1.30561e-08	8.43252e-07	Cd81	7	143052739	143067934	1
ENSMUSG00000028381	1446.29	0.435687	0.0769421	5.66253	1.49159e-08	9.58017e-07	Ugcg	4	59189257	59222833	1
ENSMUSG00000024538	1858.02	0.393223	0.0694737	5.66003	1.51346e-08	9.66689e-07	Ppic	18	53406341	53418007	-1
ENSMUSG00000037016	270.888	-0.685948	0.121834	-5.63018	1.80025e-08	1.14355e-06	Frem2	3	53513938	53657355	-1
ENSMUSG00000034391	8492.68	-0.335149	0.0596551	-5.61812	1.93044e-08	1.21292e-06	Fbxo15	18	84935158	84981376	1
ENSMUSG00000057098	299.486	-0.638299	0.113602	-5.61874	1.92354e-08	1.21292e-06	Ebf1	11	44617317	45008091	1
ENSMUSG00000033228	12179.5	-0.33008	0.0588356	-5.6102	2.02091e-08	1.2629e-06	Scaf11	15	96411698	96460843	-1
ENSMUSG00000024513	636.453	0.511347	0.0916294	5.5806	2.39684e-08	1.48978e-06	Mbd2	18	70568189	70626131	1
ENSMUSG00000026028	2041.73	0.397203	0.0712249	5.57674	2.45068e-08	1.50999e-06	Trak2	1	58900449	58973430	-1
ENSMUSG00000064367	25322.5	-0.375939	0.0674263	-5.57556	2.46736e-08	1.50999e-06	mt-Nd5	MT	11742	13565	1
ENSMUSG00000074994	3098.77	-0.437128	0.0784019	-5.57548	2.46854e-08	1.50999e-06	Qser1	2	104754795	104816696	-1
ENSMUSG00000009670	967.974	0.460607	0.0826366	5.57389	2.49119e-08	1.51582e-06	Tex11	X	100838648	101059667	-1
ENSMUSG00000020423	359.117	0.621313	0.111924	5.55121	2.83704e-08	1.71723e-06	Btg2	1	134075170	134079120	-1
ENSMUSG00000097295	121.22	-0.744823	0.134207	-5.54983	2.85953e-08	1.72183e-06	Hmgb1-ps8	10	22262742	22263367	-1
ENSMUSG00000024981	584.369	-0.508621	0.0920143	-5.52763	3.24594e-08	1.92443e-06	Acsl5	19	55253369	55296627	1
ENSMUSG00000028581	882.703	0.488971	0.0884505	5.52819	3.23557e-08	1.92443e-06	Laptm5	4	130913125	130936141	1
ENSMUSG00000097076	788.617	-0.469029	0.0848507	-5.52769	3.24475e-08	1.92443e-06	Platr7	10	84547417	84553338	-1
ENSMUSG00000008206	752.84	0.472221	0.0856444	5.51374	3.51291e-08	2.07208e-06	Cers4	8	4493026	4531680	1
ENSMUSG00000022429	651.367	0.516024	0.0937763	5.50271	3.74003e-08	2.19485e-06	Dmc1	15	79561500	79605084	-1
ENSMUSG00000055148	1663.76	-0.414397	0.0753721	-5.49802	3.84083e-08	2.24262e-06	Klf2	8	72319033	72321656	1
ENSMUSG00000028163	1355.52	0.39789	0.0725583	5.48372	4.16463e-08	2.41946e-06	Nfkb1	3	135584655	135691547	-1
ENSMUSG00000028480	1464.2	0.395683	0.0723947	5.46563	4.61264e-08	2.65307e-06	Glipr2	4	43957401	43979118	1
ENSMUSG00000062960	288.167	0.637085	0.116552	5.46611	4.60028e-08	2.65307e-06	Kdr	5	75932827	75978458	-1
ENSMUSG00000028034	13259.7	-0.295498	0.0544434	-5.42762	5.71111e-08	3.26862e-06	Fubp1	3	152210422	152236826	1
ENSMUSG00000037656	2564.51	-0.350091	0.0645551	-5.42313	5.85644e-08	3.31894e-06	Slc20a2	8	22476700	22569607	1
ENSMUSG00000045410	512.228	0.548258	0.101091	5.42339	5.84789e-08	3.31894e-06	Akr1e1	13	4590757	4609174	-1
ENSMUSG00000025608	1264.7	-0.433133	0.0799661	-5.41645	6.07932e-08	3.42844e-06	Podxl	6	31519488	31563981	-1
ENSMUSG00000026672	650.751	-0.493102	0.0912611	-5.4032	6.54639e-08	3.66446e-06	Optn	2	5020642	5064051	-1
ENSMUSG00000063952	712.785	-0.49154	0.0909789	-5.40279	6.56123e-08	3.66446e-06	Brpf3	17	28801090	28838546	1
ENSMUSG00000020805	116.473	0.728798	0.134956	5.40027	6.65413e-08	3.69848e-06	Slc13a5	11	72241989	72267222	-1
ENSMUSG00000040213	915.217	0.44018	0.0817221	5.3863	7.19215e-08	3.97839e-06	Ccbl2	3	142701051	142746870	1
ENSMUSG00000051455	940.491	0.436105	0.0819715	5.3202	1.03654e-07	5.70641e-06	Meioc	11	102663716	102682237	1
ENSMUSG00000048078	1066.13	-0.467095	0.0883125	-5.28911	1.2291e-07	6.73443e-06	Tenm4	7	96171246	96911093	1
ENSMUSG00000040918	1214.52	0.443759	0.0839183	5.28798	1.23672e-07	6.7442e-06	Slc19a2	1	164249046	164265385	1
ENSMUSG00000056216	722.972	-0.465344	0.0880439	-5.28536	1.2546e-07	6.80958e-06	Cebpg	7	35046422	35056573	-1
ENSMUSG00000020661	3467.23	-0.347405	0.0657542	-5.28338	1.26819e-07	6.8193e-06	Dnmt3a	12	3806007	3914443	1
ENSMUSG00000060261	1930.63	-0.38704	0.0732522	-5.28367	1.26622e-07	6.8193e-06	Gtf2i	5	134237834	134314760	-1
ENSMUSG00000003352	553.459	-0.490736	0.0929801	-5.27786	1.30702e-07	6.99561e-06	Cacnb3	15	98632220	98644530	1
ENSMUSG00000039967	9236.33	-0.363604	0.0690711	-5.26419	1.40805e-07	7.5016e-06	Zfp292	4	34803113	34882960	-1
ENSMUSG00000043909	2561.3	-0.369624	0.0702813	-5.2592	1.44682e-07	7.63776e-06	Trp53bp1	2	121193281	121271407	-1
ENSMUSG00000055799	260.664	-0.607203	0.115453	-5.25933	1.44582e-07	7.63776e-06	Tcf7l1	6	72626378	72789254	-1
ENSMUSG00000006649	1402.21	-0.390663	0.0743698	-5.25297	1.49664e-07	7.86485e-06	Nphs1	7	30458315	30487223	1
ENSMUSG00000030421	6106.28	-0.293944	0.0559702	-5.25179	1.50627e-07	7.87964e-06	Uri1	7	37959992	38023551	-1
ENSMUSG00000063531	672.891	-0.500357	0.0955592	-5.23609	1.6401e-07	8.5411e-06	Sema3e	5	14025276	14256689	1
ENSMUSG00000041112	819.417	-0.457784	0.0876777	-5.22122	1.77751e-07	9.21516e-06	Elmo1	13	20090596	20606528	1
ENSMUSG00000105993	224.024	-0.629615	0.120715	-5.21571	1.83119e-07	9.45105e-06	Gm43337	X	42489691	42491524	1
ENSMUSG00000032125	388.32	0.54267	0.104121	5.21192	1.86897e-07	9.58679e-06	Robo4	9	37401897	37414023	1
ENSMUSG00000057469	828.02	0.435958	0.0836545	5.21141	1.87407e-07	9.58679e-06	E2f6	12	16810965	16826743	1
ENSMUSG00000085396	1547.79	-0.391209	0.0752271	-5.20038	1.98885e-07	1.01291e-05	Firre	X	50555744	50635321	-1
ENSMUSG00000033114	190.673	0.651344	0.125387	5.19467	2.0508e-07	1.03988e-05	Slc35d2	13	64096310	64129330	-1
ENSMUSG00000009596	194.549	0.647018	0.124586	5.19334	2.06551e-07	1.04276e-05	Taf7l	X	134460118	134476490	-1
ENSMUSG00000020248	7726.13	-0.31142	0.0605093	-5.14664	2.65187e-07	1.33297e-05	Nfyb	10	82748701	82764144	-1
ENSMUSG00000001150	4391.76	0.320629	0.0623439	5.14291	2.7051e-07	1.35384e-05	Mcm3ap	10	76468971	76515856	1
ENSMUSG00000041220	8604.5	0.301198	0.0585804	5.14162	2.72382e-07	1.35733e-05	Elovl6	3	129532355	129638495	1
ENSMUSG00000037033	193.285	-0.64663	0.126251	-5.12176	3.02691e-07	1.49547e-05	Clca3b	3	144822623	144849357	-1
ENSMUSG00000083822	91.8871	-0.70858	0.138331	-5.12237	3.01723e-07	1.49547e-05	Hmgb1-ps5	3	95530418	95530974	1
ENSMUSG00000027203	11096	-0.365075	0.0713341	-5.11782	3.09081e-07	1.52055e-05	Dut	2	125247190	125258608	1
ENSMUSG00000037999	630.359	0.478676	0.093576	5.11537	3.13128e-07	1.53393e-05	Arap2	5	62602445	62766159	-1
ENSMUSG00000064194	5040.65	-0.301658	0.0591243	-5.10211	3.35895e-07	1.63852e-05	Zfp936	7	43114229	43192109	1
ENSMUSG00000031604	5209.72	0.329236	0.0645984	5.09666	3.45703e-07	1.67927e-05	Msmo1	8	64718139	64733792	-1
ENSMUSG00000031601	2322.15	-0.327572	0.0643613	-5.08958	3.58851e-07	1.72862e-05	Cnot7	8	40492540	40515847	-1
ENSMUSG00000032113	3206.62	-0.312535	0.0614044	-5.08978	3.58473e-07	1.72862e-05	Chek1	9	36708482	36727065	-1
ENSMUSG00000007107	104.288	-0.699203	0.13766	-5.07919	3.79041e-07	1.81829e-05	Atp1a4	1	172223513	172258414	-1
ENSMUSG00000014769	11102.3	-0.31715	0.0626804	-5.0598	4.19697e-07	2.00501e-05	Psmb1	17	15475721	15498276	-1
ENSMUSG00000048897	3089.95	-0.387061	0.0767265	-5.04468	4.54276e-07	2.16127e-05	Zfp710	7	80024814	80094173	1
ENSMUSG00000044447	1987.52	-0.357649	0.0709089	-5.04378	4.56419e-07	2.16257e-05	Dock5	14	67751928	67933572	-1
ENSMUSG00000034165	2699.65	0.34186	0.0678475	5.03865	4.68838e-07	2.21234e-05	Ccnd3	17	47505051	47599691	1
ENSMUSG00000085101	1235.93	-0.383497	0.0761732	-5.03454	4.78985e-07	2.25104e-05	Platr16	4	145410245	145449756	1
ENSMUSG00000022489	261.16	-0.580016	0.115333	-5.02904	4.92938e-07	2.30723e-05	Pde1b	15	103503298	103530052	1
ENSMUSG00000032999	706.077	0.434934	0.0865477	5.02537	5.02473e-07	2.34237e-05	Nlrp4f	13	65177111	65205716	-1
ENSMUSG00000000088	1340.04	-0.441116	0.0879373	-5.01626	5.26865e-07	2.44622e-05	Cox5a	9	57521232	57532424	1
ENSMUSG00000003153	16323.2	0.271562	0.0541825	5.01198	5.38739e-07	2.48142e-05	Slc2a3	6	122727809	122801640	-1
ENSMUSG00000038214	2772.8	-0.36691	0.0731997	-5.01245	5.37411e-07	2.48142e-05	Bend3	10	43479140	43515396	1
ENSMUSG00000021514	1269.13	-0.404181	0.080793	-5.00268	5.65394e-07	2.59386e-05	Zfp369	13	65278814	65304221	1
ENSMUSG00000030257	123.063	-0.668883	0.13398	-4.99241	5.96304e-07	2.72485e-05	Srgap3	6	112717971	112947266	-1
ENSMUSG00000056537	11455	-0.311614	0.0625355	-4.98299	6.2609e-07	2.84969e-05	Rlim	X	103957163	103981284	-1
ENSMUSG00000029223	1538.09	0.413046	0.0830064	4.97607	6.48884e-07	2.94186e-05	Uchl1	5	66676091	66687234	1
ENSMUSG00000028899	1773.21	0.340343	0.0686859	4.95506	7.23062e-07	3.26536e-05	Taf12	4	132274375	132295766	1
ENSMUSG00000029672	5062.35	-0.317932	0.0642374	-4.94933	7.44694e-07	3.34996e-05	Fam3c	6	22306520	22356243	-1
ENSMUSG00000000948	3354.46	-0.408188	0.0827384	-4.93347	8.07802e-07	3.61977e-05	Gm38393	7	59974149	60005064	-1
ENSMUSG00000049044	350.982	-0.546299	0.110766	-4.93203	8.13794e-07	3.63254e-05	Rapgef4	2	71981240	72257474	1
ENSMUSG00000029330	355.545	-0.541426	0.109818	-4.93019	8.21504e-07	3.65285e-05	Cds1	5	101765130	101823858	1
ENSMUSG00000024150	1052.17	0.387869	0.0787067	4.92803	8.30646e-07	3.67935e-05	Mcfd2	17	87254658	87265935	-1
ENSMUSG00000026739	341.976	-0.523322	0.106218	-4.92688	8.35528e-07	3.68685e-05	Bmi1	2	18677018	18686629	1
ENSMUSG00000025324	283.848	-0.579812	0.117941	-4.91614	8.82689e-07	3.88014e-05	Atp10a	7	58656166	58829420	1
ENSMUSG00000001910	7389.91	-0.276099	0.0562874	-4.90517	9.33466e-07	4.0878e-05	Nacc1	8	84670483	84687862	-1
ENSMUSG00000000120	554.135	-0.469466	0.0958179	-4.89957	9.60459e-07	4.19014e-05	Ngfr	11	95568818	95587735	-1
ENSMUSG00000022947	575.104	0.511553	0.104578	4.8916	1.00017e-06	4.347e-05	Cbr3	16	93683215	93690990	1
ENSMUSG00000066129	97.5989	-0.677196	0.138472	-4.89049	1.00585e-06	4.35529e-05	Kndc1	7	139894696	139941537	1
ENSMUSG00000070643	381.279	-0.584796	0.11998	-4.87411	1.09299e-06	4.71496e-05	Sox13	1	133382303	133424377	-1
ENSMUSG00000026181	2170.39	0.330271	0.0678397	4.8684	1.12504e-06	4.83514e-05	Ppm1f	16	16896469	16927364	1
ENSMUSG00000026917	10146.2	0.259786	0.0536017	4.84659	1.25599e-06	5.37798e-05	Wdr5	2	27515157	27536535	1
ENSMUSG00000023913	491.409	0.497295	0.102654	4.84438	1.27009e-06	5.41825e-05	Pla2g7	17	43568098	43612201	1
ENSMUSG00000092746	472.267	0.55936	0.115641	4.83705	1.31778e-06	5.60105e-05	Rn7s6	6	69516339	69516629	1
ENSMUSG00000064338	837.6	-0.481051	0.0994793	-4.83569	1.32686e-06	5.61898e-05	mt-Tv	MT	1025	1093	1
ENSMUSG00000040584	1663.89	-0.339105	0.0702624	-4.82627	1.39116e-06	5.86977e-05	Abcb1a	5	8660077	8748575	1
ENSMUSG00000021451	489.234	-0.464836	0.0963668	-4.82361	1.40983e-06	5.92694e-05	Sema4d	13	51701246	51793747	-1
ENSMUSG00000051451	1516.5	-0.361204	0.0751855	-4.80417	1.55391e-06	6.50897e-05	Crebzf	7	90442729	90447994	1
ENSMUSG00000022781	3501.69	-0.33394	0.0695952	-4.79832	1.59999e-06	6.65377e-05	Pak2	16	32016290	32079342	-1
ENSMUSG00000091736	353.358	-0.511493	0.106585	-4.79892	1.59523e-06	6.65377e-05	Yy2	X	157566119	157568985	-1
ENSMUSG00000004364	12516.5	-0.282918	0.0590358	-4.79231	1.64869e-06	6.83172e-05	Cul3	1	80264923	80340480	-1
ENSMUSG00000019970	6980.6	-0.297351	0.0620738	-4.79028	1.66549e-06	6.87669e-05	Sgk1	10	21882184	21999903	1
ENSMUSG00000042272	889.182	-0.415548	0.0868862	-4.78267	1.72985e-06	7.11702e-05	Sestd1	2	77180340	77280592	-1
ENSMUSG00000064354	180.597	-0.63785	0.133495	-4.77807	1.76982e-06	7.25564e-05	mt-Co2	MT	7013	7696	1
ENSMUSG00000022353	4411.32	-0.280695	0.0587922	-4.77435	1.80286e-06	7.31359e-05	Mtss1	15	58941244	59082026	-1
ENSMUSG00000026675	343.991	-0.531649	0.111355	-4.77434	1.80293e-06	7.31359e-05	Hsd17b7	1	169949535	169969241	-1
ENSMUSG00000069045	8902.11	-0.289658	0.0606557	-4.77545	1.79305e-06	7.31359e-05	Ddx3y	Y	1260771	1286629	-1
ENSMUSG00000022742	1698.55	-0.327362	0.068623	-4.77045	1.83813e-06	7.43031e-05	Cpox	16	58670208	58680391	1
ENSMUSG00000022912	1659.88	0.34035	0.0714311	4.76473	1.89108e-06	7.61769e-05	Pros1	16	62854307	62929346	1
ENSMUSG00000026339	1324.65	0.384243	0.0806646	4.76347	1.90293e-06	7.6388e-05	Ccdc93	1	121431049	121506460	1
ENSMUSG00000078503	16282.1	-0.295428	0.0620352	-4.76226	1.91432e-06	7.65795e-05	Gm13225	4	145510759	145539188	1
ENSMUSG00000105954	1022.58	-0.409278	0.0860027	-4.75889	1.94657e-06	7.76011e-05	Gm42793	5	104435121	104436372	1
ENSMUSG00000010592	537.421	0.462016	0.0971929	4.7536	1.99826e-06	7.93878e-05	Dazl	17	50279394	50293599	-1
ENSMUSG00000070708	731.126	-0.44416	0.0934594	-4.75243	2.00984e-06	7.95746e-05	Gtsf1l	2	163087034	163087855	-1
ENSMUSG00000029484	235.273	0.56104	0.118143	4.74883	2.04593e-06	8.07268e-05	Anxa3	5	96793339	96845966	1
ENSMUSG00000039716	509.666	0.5098	0.107385	4.74741	2.06042e-06	8.10222e-05	Dock3	9	106892825	107231909	-1
ENSMUSG00000022701	837.977	0.397411	0.0838412	4.74005	2.13664e-06	8.34518e-05	Ccdc191	16	43889800	43964314	1
ENSMUSG00000067919	746.366	-0.402062	0.0848178	-4.7403	2.13407e-06	8.34518e-05	Rex2	4	147021850	147060794	1
ENSMUSG00000033059	526.135	0.467138	0.0985905	4.73817	2.15661e-06	8.39481e-05	Pygb	2	150786735	150831758	1
ENSMUSG00000072244	11569.7	0.257305	0.0543493	4.73429	2.19826e-06	8.52822e-05	Trim6	7	104218793	104235152	1
ENSMUSG00000023951	457.311	0.462991	0.0978302	4.7326	2.21664e-06	8.57078e-05	Vegfa	17	46016993	46032377	-1
ENSMUSG00000022464	10524.9	0.256714	0.0543664	4.72192	2.33626e-06	9.00317e-05	Slc38a4	15	96994823	97055956	-1
ENSMUSG00000031160	1593.04	-0.359115	0.0760943	-4.71935	2.36604e-06	9.08764e-05	Eras	X	7924276	7928607	-1
ENSMUSG00000020326	8066.62	0.280875	0.0595501	4.71663	2.39785e-06	9.17933e-05	Ccng1	11	40748552	40755311	-1
ENSMUSG00000042548	4883.28	-0.28283	0.0600442	-4.71036	2.47284e-06	9.43515e-05	Asxl1	2	153345845	153404007	1
ENSMUSG00000039671	3285.66	-0.289899	0.0617138	-4.69748	2.6339e-06	0.000100166	Zmynd8	2	165784152	165899016	-1
ENSMUSG00000032470	3788.83	0.300174	0.0639395	4.69465	2.6706e-06	0.000101229	Mras	9	99385420	99437381	-1
ENSMUSG00000029304	5314.53	-0.293568	0.0626367	-4.68684	2.77457e-06	0.000104826	Spp1	5	104435118	104441050	1
ENSMUSG00000050052	907.182	0.390215	0.0832857	4.68526	2.79605e-06	0.000105294	Tdrp	8	13952009	13975032	-1
ENSMUSG00000021614	2008.29	-0.361341	0.0771667	-4.6826	2.83252e-06	0.000106281	Vcan	13	89655312	89742509	-1
ENSMUSG00000032562	3861.58	-0.318789	0.0680879	-4.68202	2.84066e-06	0.000106281	Gnai2	9	107614125	107635367	-1
ENSMUSG00000025223	2707.31	-0.350115	0.07485	-4.67756	2.90315e-06	0.000108259	Ldb1	19	46032593	46045214	-1
ENSMUSG00000049969	5802.57	-0.269671	0.0576599	-4.67691	2.91225e-06	0.000108259	Plekhf2	4	10988662	11007927	-1
ENSMUSG00000031633	9515.98	-0.28442	0.0608784	-4.67194	2.98368e-06	0.000110559	Slc25a4	8	46206797	46211284	-1
ENSMUSG00000030491	1373.71	-0.342214	0.0733306	-4.66673	3.06029e-06	0.000113035	Tdrd12	7	35469098	35537745	-1
ENSMUSG00000028522	3044.15	-0.309656	0.0663782	-4.66502	3.08584e-06	0.000113616	Mier1	4	103114390	103165754	1
ENSMUSG00000022678	3218.04	-0.284571	0.0611719	-4.65199	3.28748e-06	0.000120656	Nde1	16	14163275	14192928	1
ENSMUSG00000091594	1925.63	-0.316822	0.0681412	-4.64949	3.3275e-06	0.000121738	Gm17067	7	42705469	42727017	-1
ENSMUSG00000005045	257.461	-0.539084	0.116107	-4.64301	3.43371e-06	0.000124834	Chd5	4	152338651	152390194	1
ENSMUSG00000016526	1138.96	0.350643	0.0755197	4.64306	3.43285e-06	0.000124834	Dyrk3	1	131127455	131138340	-1
ENSMUSG00000023393	353.338	-0.519259	0.112271	-4.62504	3.74528e-06	0.000135734	Slc17a9	2	180725263	180742280	1
ENSMUSG00000039224	991.268	-0.391351	0.0847524	-4.61758	3.88235e-06	0.000140262	D1Pas1	1	186967416	186970627	1
ENSMUSG00000024068	3898.11	-0.275928	0.059829	-4.61194	3.98926e-06	0.000142786	Spast	17	74338987	74391113	1
ENSMUSG00000034457	2244.94	0.323843	0.0702026	4.61298	3.96944e-06	0.000142786	Eda2r	X	97333840	97377216	-1
ENSMUSG00000043629	945.364	-0.396692	0.086008	-4.61227	3.98301e-06	0.000142786	1700019D03Rik	1	52922324	53020179	-1
ENSMUSG00000095193	714.748	-0.43067	0.0934827	-4.60695	4.08612e-06	0.000145801	Gm20939	17	94873986	94877497	1
ENSMUSG00000032288	1273.17	-0.337432	0.0734277	-4.59543	4.31853e-06	0.00015362	Imp3	9	56937475	56938398	1
ENSMUSG00000056692	5038.42	0.27213	0.0592713	4.59126	4.40581e-06	0.000156244	D17Wsu92e	17	27751232	27820558	-1
ENSMUSG00000030275	10783.1	0.255884	0.05581	4.5849	4.54195e-06	0.00016058	Etnk1	6	143167221	143232307	1
ENSMUSG00000032607	2005.72	0.33878	0.0739155	4.58335	4.57588e-06	0.000161286	Amt	9	108296853	108302302	1
ENSMUSG00000018340	1353.97	-0.334055	0.0730295	-4.57424	4.77946e-06	0.000167569	Anxa6	11	54979108	55033445	-1
ENSMUSG00000038393	4984.43	0.271124	0.0592739	4.57408	4.78312e-06	0.000167569	Txnip	3	96557957	96561883	1
ENSMUSG00000030265	2019.64	-0.344625	0.0754226	-4.56925	4.8947e-06	0.00017096	Kras	6	145216699	145250239	-1
ENSMUSG00000000303	8233.1	-0.301604	0.0661741	-4.55773	5.17086e-06	0.00017952	Cdh1	8	106603351	106670246	1
ENSMUSG00000027347	135.274	-0.6123	0.134342	-4.55776	5.17014e-06	0.00017952	Rasgrp1	2	117279993	117343001	-1
ENSMUSG00000031479	2966.19	0.281523	0.061799	4.55545	5.22725e-06	0.000180935	Vps36	8	22192809	22220843	1
ENSMUSG00000024381	328.49	0.510434	0.112071	4.55457	5.24939e-06	0.000181159	Bin1	18	32377217	32435736	1
ENSMUSG00000054362	91.4619	0.627726	0.137865	4.55321	5.28333e-06	0.000181787	Lexm	4	106590909	106617241	-1
ENSMUSG00000031586	1420.43	-0.325434	0.0715174	-4.55042	5.35378e-06	0.000183665	Rbpms	8	33782643	33929863	-1
ENSMUSG00000072944	951.258	0.368421	0.0809865	4.54916	5.38596e-06	0.000184222	Nup62cl	X	140006805	140062712	-1
ENSMUSG00000026924	2865.38	-0.331415	0.0728696	-4.54805	5.41454e-06	0.000184653	Sec16a	2	26409431	26445216	-1
ENSMUSG00000011427	464.461	0.459169	0.10101	4.54575	5.47395e-06	0.00018613	Zfp790	7	29816114	29831005	1
ENSMUSG00000020564	352.836	-0.490042	0.10793	-4.54037	5.61551e-06	0.000190384	Atxn7l1	12	33147693	33375659	1
ENSMUSG00000021668	577.411	0.421563	0.0928801	4.53878	5.65803e-06	0.000191265	Polk	13	96480689	96542485	-1
ENSMUSG00000001156	281.129	0.514049	0.113373	4.53415	5.78367e-06	0.000194942	Mxd1	6	86647042	86669161	-1
ENSMUSG00000024640	8264.64	0.254157	0.0560672	4.53307	5.81318e-06	0.000195367	Psat1	19	15904678	15947337	-1
ENSMUSG00000026608	3353.68	-0.276905	0.0610955	-4.53233	5.8336e-06	0.000195485	Kctd3	1	188971095	189007841	-1
ENSMUSG00000032346	3014.27	-0.300349	0.066283	-4.53131	5.86178e-06	0.000195861	Ooep	9	78376109	78378725	-1
ENSMUSG00000082484	858.397	-0.394312	0.0870379	-4.53035	5.8887e-06	0.000196194	Gm16177	8	86659318	86660035	-1
ENSMUSG00000031950	1205.18	0.367721	0.0812175	4.52762	5.96531e-06	0.000198175	Gabarapl2	8	111940703	111953612	1
ENSMUSG00000033788	398.874	0.494292	0.109275	4.52337	6.08632e-06	0.000201616	Dysf	6	84008590	84211060	1
ENSMUSG00000021782	956.17	-0.364322	0.0806012	-4.52006	6.18227e-06	0.000204209	Dlg5	14	24133953	24245920	-1
ENSMUSG00000021665	2047.39	-0.319885	0.0708489	-4.51503	6.3308e-06	0.00020852	Hexb	13	97176332	97198357	-1
ENSMUSG00000023906	202.074	-0.553162	0.122677	-4.5091	6.51018e-06	0.000213424	Cldn6	17	23679365	23682446	1
ENSMUSG00000089782	760.705	-0.479906	0.106435	-4.50889	6.51663e-06	0.000213424	Gm3531	1	97948901	97949389	-1
ENSMUSG00000020333	184.335	0.566647	0.125886	4.50126	6.75524e-06	0.000220188	Acsl6	11	54303798	54364756	1
ENSMUSG00000025359	120.993	-0.607451	0.13496	-4.50096	6.76482e-06	0.000220188	Pmel	10	128706258	128720238	1
ENSMUSG00000027035	1449.22	0.332331	0.0738435	4.50047	6.7803e-06	0.000220188	Cers6	2	68861441	69114282	1
ENSMUSG00000000365	3513.03	0.268002	0.0596852	4.49026	7.11366e-06	0.000229724	Rnf17	14	56402697	56525032	1
ENSMUSG00000026970	1841.44	0.320174	0.0713007	4.49047	7.10658e-06	0.000229724	Rbms1	2	60750193	60963192	-1
ENSMUSG00000078872	1986.34	-0.323353	0.0720366	-4.48874	7.16462e-06	0.000230725	Gm14401	2	177074320	177087347	1
ENSMUSG00000006373	4431.92	0.301608	0.0673174	4.48039	7.45076e-06	0.000239273	Pgrmc1	X	36598206	36606079	1
ENSMUSG00000002233	1181.54	0.349155	0.0779631	4.47847	7.51803e-06	0.000240711	Rhoc	3	104788375	104794459	1
ENSMUSG00000097768	201.556	-0.544379	0.121569	-4.47793	7.53717e-06	0.000240711	2310043M15Rik	16	93792150	93794888	-1
ENSMUSG00000046324	5177.6	0.252526	0.0564505	4.4734	7.69841e-06	0.000245183	Ermp1	19	29608214	29648415	-1
ENSMUSG00000024300	1100.33	0.355129	0.0795135	4.46627	7.95957e-06	0.000252804	Myo1f	17	33555719	33607764	1
ENSMUSG00000015087	1980.81	0.311383	0.0697798	4.46236	8.10615e-06	0.000256052	Rabl6	2	25583018	25608521	-1
ENSMUSG00000032226	100.847	0.616144	0.138065	4.46271	8.09277e-06	0.000256052	Gcnt3	9	70031496	70038088	-1
ENSMUSG00000078689	103.662	-0.608561	0.136427	-4.46072	8.1683e-06	0.000257312	Mup6	4	59964294	60007274	1
ENSMUSG00000015804	760.656	-0.412164	0.0924571	-4.45789	8.27687e-06	0.000259171	Med28	5	45520229	45529276	1
ENSMUSG00000044950	974.467	-0.398973	0.0895073	-4.45744	8.29456e-06	0.000259171	Pwwp2a	11	43681998	43721491	1
ENSMUSG00000060675	492.899	-0.439003	0.0984838	-4.45761	8.28775e-06	0.000259171	Pla2g16	19	7557459	7588545	1
ENSMUSG00000068744	3187.97	0.283501	0.0636523	4.4539	8.43234e-06	0.000262766	Psrc1	3	108383839	108388231	1
ENSMUSG00000029735	349.518	-0.477746	0.107281	-4.45321	8.45944e-06	0.000262902	Tpk1	6	43345001	43666278	-1
ENSMUSG00000046909	1393.5	-0.347455	0.0781302	-4.44713	8.70264e-06	0.000269735	Tefm	11	80136678	80142175	-1
ENSMUSG00000060715	89.8282	-0.618418	0.139087	-4.44625	8.73815e-06	0.000270112	1700019A02Rik	1	53158577	53187636	-1
ENSMUSG00000050424	369.841	-0.471521	0.106365	-4.43305	9.29104e-06	0.000286437	Pnma5	X	73033981	73037103	-1
ENSMUSG00000027820	2417.65	0.316098	0.0713357	4.43113	9.374e-06	0.000288225	Mme	3	63241537	63386030	1
ENSMUSG00000026664	1011.13	-0.375718	0.085096	-4.41523	1.00904e-05	0.00030943	Phyh	2	4919019	4938730	1
ENSMUSG00000082062	5127.51	0.297388	0.0674183	4.41109	1.02852e-05	0.000314571	Ftl2-ps	4	125504288	125504839	1
ENSMUSG00000026519	132.499	-0.581929	0.132301	-4.39854	1.08983e-05	0.00033244	Tmem63a	1	180942344	180975112	1
ENSMUSG00000031167	11037.9	0.244769	0.0557526	4.39026	1.13213e-05	0.000344435	Rbm3	X	8138975	8145880	-1
ENSMUSG00000020873	2460.85	0.297906	0.0678852	4.38838	1.14201e-05	0.000346528	Slc35b1	11	95384692	95391776	1
ENSMUSG00000034206	1349.67	0.332804	0.0758695	4.38653	1.15175e-05	0.00034857	Polq	16	37011786	37095417	1
ENSMUSG00000090101	354.436	-0.553097	0.126201	-4.38266	1.17241e-05	0.000353895	Snhg9	17	24719531	24719965	-1
ENSMUSG00000040818	2846.26	-0.277682	0.0634337	-4.37752	1.20035e-05	0.000361388	Dennd6a	14	26579561	26634322	1
ENSMUSG00000040728	808.611	-0.394439	0.09014	-4.37585	1.2096e-05	0.000363225	Esrp1	4	11331933	11386783	-1
ENSMUSG00000036202	54677.5	-0.248368	0.0567741	-4.37468	1.21609e-05	0.000364229	Rif1	2	52072837	52122383	1
ENSMUSG00000032494	42225.5	0.216255	0.049457	4.37259	1.22783e-05	0.000366795	Tdgf1	9	110939603	110946158	-1
ENSMUSG00000040857	3047	0.35507	0.0812212	4.37164	1.23315e-05	0.000367434	Erf	7	25242561	25250761	-1
ENSMUSG00000074643	1901.39	-0.316141	0.0724107	-4.36594	1.26575e-05	0.000376178	Cpne1	2	156071842	156111965	-1
ENSMUSG00000020059	1320.47	0.346603	0.0794786	4.36096	1.29491e-05	0.000383857	Sycp3	10	88459569	88473236	1
ENSMUSG00000026211	748.115	0.381334	0.0877379	4.34629	1.3846e-05	0.000409394	Obsl1	1	75479310	75506452	-1
ENSMUSG00000020593	677.562	0.391138	0.0900773	4.34225	1.4103e-05	0.00041593	Lpin1	12	16535669	16589770	-1
ENSMUSG00000042770	463.158	0.428454	0.098756	4.33851	1.43453e-05	0.000422	Hebp1	6	135137522	135198022	-1
ENSMUSG00000020042	418.643	0.439985	0.101472	4.33604	1.45073e-05	0.000425682	Btbd11	10	85386814	85660292	1
ENSMUSG00000017754	384.879	-0.473004	0.10913	-4.3343	1.46222e-05	0.000427969	Pltp	2	164839518	164857711	-1
ENSMUSG00000024302	377.304	-0.454561	0.104895	-4.33349	1.46765e-05	0.000428471	Dtna	18	23415415	23659714	1
ENSMUSG00000060206	7903.74	-0.293787	0.0678519	-4.32983	1.49224e-05	0.000434553	Zfp462	4	54945048	55083563	1
ENSMUSG00000001999	220.034	0.520652	0.120279	4.32869	1.5e-05	0.000435716	Blvra	2	127070665	127097084	1
ENSMUSG00000009555	924.703	-0.356195	0.0823311	-4.32637	1.51586e-05	0.00043922	Cdk9	2	32705784	32713076	-1
ENSMUSG00000055835	815.3	-0.366442	0.0848715	-4.31761	1.57726e-05	0.000455448	Zfp1	8	111643443	111671008	1
ENSMUSG00000068079	1414.42	0.325071	0.0752956	4.31726	1.57975e-05	0.000455448	Tcf15	2	152143561	152149097	1
ENSMUSG00000022900	706.047	-0.376053	0.0872057	-4.31226	1.61597e-05	0.000464732	Ildr1	16	36693978	36726804	1
ENSMUSG00000032932	1674.27	0.302402	0.0701659	4.30982	1.6339e-05	0.000468724	Hspa13	16	75755190	75766821	-1
ENSMUSG00000041075	2022.83	-0.301764	0.0700287	-4.30915	1.63884e-05	0.000468977	Fzd7	1	59482424	59486955	1
ENSMUSG00000020020	543.766	0.413956	0.0961847	4.30377	1.67919e-05	0.000479336	Usp44	10	93831555	93848524	1
ENSMUSG00000030494	1004.19	-0.337561	0.0785008	-4.3001	1.70722e-05	0.000485065	Rhpn2	7	35334170	35392289	1
ENSMUSG00000038187	2398.74	0.292615	0.0680492	4.30004	1.70765e-05	0.000485065	Btbd10	7	113315626	113369392	-1
ENSMUSG00000037280	392.716	0.447811	0.104179	4.29846	1.71987e-05	0.000487338	Galnt6	15	100691813	100729376	-1
ENSMUSG00000048756	1607.99	0.318222	0.074048	4.29751	1.72725e-05	0.000488233	Foxo3	10	42181841	42276755	-1
ENSMUSG00000003528	1314.86	-0.332898	0.077576	-4.29125	1.77671e-05	0.00050099	Slc25a1	16	17925211	17928219	-1
ENSMUSG00000036402	136.977	0.565723	0.132017	4.28524	1.82544e-05	0.000513478	Gng12	6	66896397	67021350	1
ENSMUSG00000027860	2232.5	-0.312156	0.0728681	-4.28385	1.8369e-05	0.000515446	Vangl1	3	102153583	102204693	-1
ENSMUSG00000034055	277.134	0.481357	0.112506	4.27851	1.88149e-05	0.000526681	Phka1	X	102513975	102644246	-1
ENSMUSG00000052751	123.88	0.58085	0.135814	4.27681	1.89588e-05	0.000529428	Repin1	6	48593883	48599082	1
ENSMUSG00000050737	113.144	0.580792	0.135861	4.27489	1.91236e-05	0.000532741	Ptges	2	30889471	30929863	-1
ENSMUSG00000027822	405.29	0.444001	0.103907	4.27306	1.92807e-05	0.000535828	Slc33a1	3	63933507	63964768	-1
ENSMUSG00000021996	2453.51	0.307456	0.0719769	4.27159	1.94087e-05	0.000538091	Esd	14	74732297	74750765	1
ENSMUSG00000045394	5902.42	-0.253748	0.0594482	-4.26838	1.96894e-05	0.000544567	Epcam	17	87635979	87651106	1
ENSMUSG00000026349	6053.72	-0.245538	0.0575701	-4.26502	1.99882e-05	0.000550198	Ccnt2	1	127774164	127808061	1
ENSMUSG00000035095	99.3499	-0.587039	0.137632	-4.26528	1.99656e-05	0.000550198	Fam167a	14	63436394	63465498	1
ENSMUSG00000037343	3828.71	-0.257913	0.0605108	-4.26226	2.02366e-05	0.000555713	Taf2	15	55015129	55072152	-1
ENSMUSG00000026114	160.676	0.560268	0.131491	4.26087	2.03637e-05	0.000557879	Cnga3	1	37214434	37263384	1
ENSMUSG00000065979	501.854	0.412791	0.0969247	4.25888	2.05454e-05	0.000561526	Cpped1	16	11803721	11909445	-1
ENSMUSG00000021660	18680.2	-0.312595	0.073427	-4.25722	2.0698e-05	0.000564046	Btf3	13	98309896	98317006	-1
ENSMUSG00000058135	669.956	-0.416847	0.0979244	-4.25682	2.07352e-05	0.000564046	Gstm1	3	108012255	108017973	-1
ENSMUSG00000030757	97.4594	0.589878	0.138615	4.25553	2.08558e-05	0.000565994	Zkscan2	7	123475384	123500449	-1
ENSMUSG00000024002	2379.12	-0.305492	0.0718674	-4.25077	2.13041e-05	0.000576807	Brd4	17	32196274	32284722	-1
ENSMUSG00000022521	3754.79	-0.29736	0.0699637	-4.2502	2.13577e-05	0.000576909	Crebbp	16	4081328	4213997	-1
ENSMUSG00000060126	9161.45	-0.262949	0.0618815	-4.24923	2.14507e-05	0.00057807	Tpt1	14	75845093	75848525	1
ENSMUSG00000074272	554.672	-0.416232	0.0981058	-4.24268	2.20864e-05	0.000593817	Ceacam1	7	25461707	25477603	-1
ENSMUSG00000033644	540.087	0.410813	0.0968576	4.24141	2.22124e-05	0.000595817	Piwil2	14	70372480	70429094	-1
ENSMUSG00000037487	46066.1	-0.292336	0.0691021	-4.23049	2.33188e-05	0.000624047	Ubr5	15	37967328	38078853	-1
ENSMUSG00000014353	906.917	-0.348614	0.0824334	-4.22904	2.34689e-05	0.000626614	Tmem87b	2	128818118	128854261	1
ENSMUSG00000024030	255.434	-0.495461	0.117182	-4.22814	2.35631e-05	0.00062768	Abcg1	17	31057698	31115777	1
ENSMUSG00000020570	498.332	-0.407853	0.0965579	-4.22392	2.40085e-05	0.000638074	Sypl	12	32953891	32979050	1
ENSMUSG00000057113	302065	-0.233996	0.0554322	-4.2213	2.42899e-05	0.000644071	Npm1	11	33152287	33163206	-1
ENSMUSG00000021662	398.144	-0.436165	0.103371	-4.21941	2.44938e-05	0.000646514	Arhgef28	13	97898595	98206165	-1
ENSMUSG00000031139	3069.37	-0.267668	0.0634323	-4.21975	2.44577e-05	0.000646514	Mcf2	X	60055956	60179089	-1
ENSMUSG00000020340	635.984	0.425518	0.100864	4.21873	2.4568e-05	0.000646994	Cyfip2	11	46193850	46312859	-1
ENSMUSG00000084691	1430.32	-0.345211	0.0819532	-4.21229	2.52793e-05	0.000664214	Gm24895	12	109646129	109646202	1
ENSMUSG00000031770	243.792	0.517599	0.123014	4.20765	2.58044e-05	0.000676474	Herpud1	8	94386438	94395377	1
ENSMUSG00000005397	6389.15	-0.23979	0.0570193	-4.20542	2.60599e-05	0.000679795	Nid1	13	13437602	13512275	1
ENSMUSG00000010830	263.309	0.484648	0.115228	4.20597	2.59963e-05	0.000679795	Kdelr3	15	79516408	79527739	1
ENSMUSG00000024503	161.948	-0.539265	0.128243	-4.20501	2.61075e-05	0.000679795	Spink1	18	43728069	43737237	-1
ENSMUSG00000040296	3360.01	-0.278424	0.0663408	-4.19687	2.70627e-05	0.000703083	Ddx58	4	40203773	40239828	-1
ENSMUSG00000010290	1913.04	-0.281021	0.0669691	-4.19628	2.71339e-05	0.000703351	AI597479	1	43098710	43115947	1
ENSMUSG00000036894	595.467	0.390312	0.0931213	4.19143	2.77197e-05	0.000716929	Rap2b	3	61361638	61368430	1
ENSMUSG00000009628	846.261	0.367705	0.0878106	4.18747	2.82076e-05	0.000726297	Tex15	8	33516738	33585582	1
ENSMUSG00000012483	1884.63	0.295141	0.0704801	4.18758	2.81939e-05	0.000726297	Rpa3	6	8255936	8259173	-1
ENSMUSG00000067702	871.668	0.362948	0.0868509	4.17897	2.92827e-05	0.000752306	Tuba3a	6	125278274	125286042	-1
ENSMUSG00000015305	1567.66	-0.319497	0.0764962	-4.17664	2.95846e-05	0.000758377	Sash1	10	8722219	8886070	-1
ENSMUSG00000026958	599.747	-0.410156	0.0983281	-4.1713	3.02864e-05	0.000774649	Dpp7	2	25352276	25356359	-1
ENSMUSG00000051343	193.59	0.513639	0.123162	4.17042	3.04035e-05	0.000775926	Rab11fip5	6	85334962	85374634	-1
ENSMUSG00000002985	9532.13	-0.300795	0.07215	-4.16902	3.05914e-05	0.000779003	Apoe	7	19696109	19699188	-1
ENSMUSG00000025932	252.166	-0.489105	0.117451	-4.16434	3.1225e-05	0.000793388	Eya1	1	14168954	14310235	-1
ENSMUSG00000049804	1249.26	-0.38633	0.0927848	-4.16372	3.13102e-05	0.000793811	Armcx4	X	134686519	134696757	1
ENSMUSG00000037669	1863.9	0.280523	0.0674549	4.15868	3.20095e-05	0.000809763	Ldah	12	8208107	8285758	1
ENSMUSG00000062234	2659.34	-0.264622	0.0636882	-4.15496	3.25346e-05	0.000821249	Gak	5	108569411	108629755	-1
ENSMUSG00000026198	789.539	0.349822	0.0842881	4.15031	3.32024e-05	0.000836281	Abcb6	1	75171717	75180392	-1
ENSMUSG00000030682	1002.19	0.351121	0.0846834	4.14628	3.3792e-05	0.000849281	Cdipt	7	126975914	126980501	1
ENSMUSG00000078566	2488.88	0.266365	0.0642499	4.14576	3.38681e-05	0.000849348	Bnip3	7	138890836	138909519	-1
ENSMUSG00000039988	3069.08	0.2696	0.0650526	4.14434	3.40796e-05	0.0008528	Ankrd13c	3	157947239	158008034	1
ENSMUSG00000001435	9505.39	-0.270207	0.0652151	-4.14332	3.42311e-05	0.000854742	Col18a1	10	77052178	77166548	-1
ENSMUSG00000033107	1158.67	-0.325548	0.0787831	-4.13221	3.59289e-05	0.000895202	Rnf125	18	20944625	20983848	1
ENSMUSG00000028433	2476.92	-0.286002	0.0692716	-4.12871	3.64804e-05	0.00090693	Ubap2	4	41194313	41275144	-1
ENSMUSG00000092225	1962.43	-0.304998	0.073881	-4.12823	3.65565e-05	0.00090693	Gm2381	7	42816829	42867234	-1
ENSMUSG00000038550	566.773	0.385836	0.0934766	4.12762	3.6653e-05	0.000907378	Ciart	3	95878503	95882251	-1
ENSMUSG00000031441	1606.58	0.309221	0.0751347	4.11556	3.8624e-05	0.000954129	Atp11a	8	12757014	12868728	1
ENSMUSG00000031568	1564.68	0.290287	0.0705581	4.11416	3.88593e-05	0.000957895	Rwdd4a	8	47533664	47552955	1
ENSMUSG00000017631	2167.12	-0.267954	0.0651914	-4.11027	3.95191e-05	0.000972086	Abr	11	76416734	76622314	-1
ENSMUSG00000007617	1501.96	-0.325894	0.079339	-4.10761	3.99768e-05	0.000981255	Homer1	13	93303757	93404129	1
ENSMUSG00000033998	375.784	-0.43542	0.106068	-4.10509	4.0415e-05	0.000989911	Kcnk1	8	125995102	126030683	1
ENSMUSG00000022099	1477.42	-0.301794	0.0735815	-4.10149	4.10502e-05	0.000999171	Dmtn	14	70602184	70636048	-1
ENSMUSG00000029787	1736.11	-0.281482	0.068616	-4.10228	4.09094e-05	0.000999171	Avl9	6	56714899	56761912	1
ENSMUSG00000038774	4292.94	-0.266204	0.0649045	-4.10148	4.10524e-05	0.000999171	Ascc3	10	50592669	50851202	1
ENSMUSG00000036390	2176.57	0.300963	0.073497	4.0949	4.22345e-05	0.00102578	Gadd45a	6	67035096	67037457	-1
ENSMUSG00000022010	5543.3	0.245875	0.0600537	4.09426	4.23519e-05	0.00102648	Tsc22d1	14	76414961	76507765	1
ENSMUSG00000027615	1058.81	-0.3201	0.0782244	-4.09207	4.27538e-05	0.00103405	Hps3	3	19995945	20035315	-1
ENSMUSG00000003526	1184.89	-0.315195	0.0770622	-4.09014	4.3112e-05	0.00104054	Prodh	16	18060357	18090203	-1
ENSMUSG00000058793	3043.97	-0.282044	0.0689833	-4.08858	4.34021e-05	0.00104536	Cds2	2	132263148	132312050	1
ENSMUSG00000026532	1640.38	-0.305306	0.0746887	-4.08771	4.35649e-05	0.00104635	Spta1	1	174172776	174248450	1
ENSMUSG00000068323	181.651	-0.513204	0.125558	-4.0874	4.36242e-05	0.00104635	Slc4a5	6	83219828	83304945	1
ENSMUSG00000022469	294.98	0.460805	0.11277	4.08625	4.38396e-05	0.00104934	Rapgef3	15	97744770	97767972	-1
ENSMUSG00000022360	13968.6	-0.23397	0.0573099	-4.08255	4.45447e-05	0.00106401	Atad2	15	58094047	58135082	-1
ENSMUSG00000001918	630.317	0.3673	0.0900393	4.07932	4.5167e-05	0.00107665	Slc1a5	7	16781340	16798274	1
ENSMUSG00000054662	443.549	-0.406075	0.0995858	-4.07764	4.54957e-05	0.00108225	Ano9	7	141101219	141117806	-1
ENSMUSG00000021806	6869.63	-0.248205	0.0608906	-4.07624	4.5769e-05	0.00108613	Nid2	14	19751257	19811787	1
ENSMUSG00000032381	1851.19	0.30448	0.0747033	4.07585	4.58465e-05	0.00108613	Fam96a	9	66126611	66138955	1
ENSMUSG00000039720	97.5118	0.559159	0.137307	4.07234	4.6543e-05	0.00110038	Got1l1	8	27197460	27202547	-1
ENSMUSG00000032280	3053.91	-0.278703	0.0684794	-4.06989	4.70361e-05	0.00110976	Tle3	9	61372366	61418497	1
ENSMUSG00000022124	2281.01	-0.263212	0.0646823	-4.06931	4.71523e-05	0.00111024	Fbxl3	14	103080239	103099566	-1
ENSMUSG00000028527	2071.45	0.269751	0.0663125	4.06787	4.74439e-05	0.00111484	Ak4	4	101419277	101466995	1
ENSMUSG00000020415	699.22	0.358888	0.0883133	4.06381	4.82783e-05	0.00112985	Pttg1	11	43420250	43426251	-1
ENSMUSG00000028211	4095.95	0.257884	0.0634544	4.06409	4.8221e-05	0.00112985	Trp53inp1	4	11156431	11174379	1
ENSMUSG00000035158	1010.83	-0.342258	0.0842437	-4.06272	4.85048e-05	0.00113286	Mitf	6	97807052	98021349	1
ENSMUSG00000020640	2484.23	-0.263797	0.0649604	-4.06089	4.88869e-05	0.00113948	Itsn2	12	4593008	4713950	1
ENSMUSG00000016559	25258.7	0.204529	0.0504015	4.05799	4.94968e-05	0.00114246	H3f3b	11	116021912	116027962	-1
ENSMUSG00000017747	313.483	0.44341	0.109228	4.05951	4.91764e-05	0.00114246	Ghdc	11	100766032	100770957	-1
ENSMUSG00000023087	2724.62	0.295614	0.0728416	4.05831	4.94301e-05	0.00114246	Noct	3	51224447	51251644	1
ENSMUSG00000025986	6547.81	-0.246208	0.0606564	-4.05906	4.9271e-05	0.00114246	Slc39a10	1	46807544	46892852	-1
ENSMUSG00000043962	7753.11	-0.22049	0.0543355	-4.05793	4.95091e-05	0.00114246	Thrap3	4	126164082	126202760	-1
ENSMUSG00000029772	1331.54	-0.307872	0.0759648	-4.05283	5.06027e-05	0.00116537	Ahcyl2	6	29768011	29912310	1
ENSMUSG00000043940	2414.92	-0.313131	0.0773164	-4.05	5.12183e-05	0.00117721	Wdfy3	5	101832956	102069921	-1
ENSMUSG00000099519	765.01	0.347728	0.085992	4.04372	5.26091e-05	0.00120677	Gm29253	1	75171731	75185146	-1
ENSMUSG00000028161	1369.95	0.318434	0.0787799	4.04207	5.29814e-05	0.00121291	Ppp3ca	3	136670124	136937727	1
ENSMUSG00000001123	135.127	-0.529737	0.131356	-4.03285	5.5105e-05	0.00125903	Lgals9	11	78962974	78984946	-1
ENSMUSG00000028657	1418.21	-0.289345	0.0718055	-4.02956	5.58811e-05	0.00127173	Ppt1	4	122836242	122859175	1
ENSMUSG00000046942	459.917	-0.404856	0.100463	-4.02992	5.57969e-05	0.00127173	Mageb16	X	79623231	79671435	-1
ENSMUSG00000038679	3545.37	0.279567	0.0694144	4.02751	5.63712e-05	0.00128037	Trps1	15	50654752	50890463	-1
ENSMUSG00000072945	265.637	-0.494018	0.122942	-4.0183	5.86193e-05	0.00132882	Ripply1	X	139779549	139782353	-1
ENSMUSG00000028167	442.084	0.403198	0.100502	4.01185	6.02444e-05	0.00136298	Bdh2	3	135281221	135304426	1
ENSMUSG00000020994	7386.36	-0.234075	0.0583902	-4.0088	6.10268e-05	0.00137799	Pnn	12	59066919	59074017	1
ENSMUSG00000053470	13000.1	-0.208686	0.0521263	-4.00348	6.24186e-05	0.00140667	Kdm3a	6	71588972	71632990	-1
ENSMUSG00000072949	206.46	-0.490869	0.122679	-4.00125	6.30076e-05	0.00141718	Acot1	12	84009502	84017670	1
ENSMUSG00000025758	3082.19	-0.2426	0.0607483	-3.99352	6.50996e-05	0.00145574	Plk4	3	40800019	40816883	1
ENSMUSG00000052488	1792.67	-0.280773	0.0703007	-3.99389	6.49993e-05	0.00145574	Cherp	8	72460489	72475233	-1
ENSMUSG00000055027	324.265	0.455599	0.114072	3.99395	6.49808e-05	0.00145574	Smyd1	6	71213940	71322233	-1
ENSMUSG00000017639	1699.82	-0.282533	0.0707723	-3.99215	6.5478e-05	0.00146137	Rab11fip4	11	79591212	79698023	1
ENSMUSG00000041219	2403.96	-0.297823	0.0746555	-3.9893	6.62672e-05	0.00147614	Arhgap11a	2	113831492	113848661	-1
ENSMUSG00000046186	85.272	-0.554711	0.139146	-3.98653	6.70475e-05	0.00148892	Cd109	9	78615546	78716253	1
ENSMUSG00000057406	1216.62	-0.328836	0.0824906	-3.98635	6.70986e-05	0.00148892	Whsc1	5	33820725	33897975	1
ENSMUSG00000041852	11259.5	-0.227653	0.0571631	-3.98252	6.81882e-05	0.0015102	Tcf20	15	82808629	82912134	-1
ENSMUSG00000027552	823.262	-0.335521	0.0843662	-3.97696	6.98007e-05	0.00154296	E2f5	3	14578641	14606309	1
ENSMUSG00000000037	162.806	0.510941	0.128513	3.97581	7.014e-05	0.0015475	Scml2	X	161117193	161258213	1
ENSMUSG00000015846	510.715	0.428972	0.107939	3.97419	7.06188e-05	0.00155282	Rxra	2	27676440	27762957	1
ENSMUSG00000031651	1980.14	0.284384	0.0715676	3.97363	7.07844e-05	0.00155282	Triml1	8	43129807	43141486	-1
ENSMUSG00000035725	439.166	-0.417378	0.105031	-3.97385	7.0721e-05	0.00155282	Prkx	X	77761411	77796278	-1
ENSMUSG00000047879	4279.17	-0.241534	0.060835	-3.97031	7.17791e-05	0.00156869	Usp14	18	9995432	10045119	-1
ENSMUSG00000102252	2977.21	-0.249051	0.062724	-3.97059	7.1695e-05	0.00156869	Snrpn	7	59982495	60140219	-1
ENSMUSG00000041957	1433.93	-0.311177	0.0784078	-3.9687	7.22644e-05	0.00157632	Pkp2	16	16213318	16272712	1
ENSMUSG00000064336	227.133	-0.491273	0.123909	-3.96479	7.34607e-05	0.0015994	mt-Tf	MT	1	68	1
ENSMUSG00000032727	2434.19	-0.269029	0.0678743	-3.96363	7.38173e-05	0.00160414	Mier3	13	111686178	111718596	1
ENSMUSG00000015932	37970.5	0.239566	0.0604829	3.96089	7.46694e-05	0.00161726	Dstn	2	143915320	143943324	1
ENSMUSG00000039741	862.255	0.350085	0.0883877	3.96079	7.47009e-05	0.00161726	Bahcc1	11	120232947	120292296	1
ENSMUSG00000024039	285.304	0.458024	0.115877	3.95269	7.72785e-05	0.00166994	Cbs	17	31612623	31637199	-1
ENSMUSG00000029814	2896.38	0.277008	0.0701878	3.94667	7.92469e-05	0.00170928	Igf2bp3	6	49085223	49214957	-1
ENSMUSG00000055373	950.559	-0.365825	0.0927663	-3.94352	8.02951e-05	0.00172866	Fut9	4	25609332	25800244	-1
ENSMUSG00000031099	2663.5	-0.259731	0.0658864	-3.94211	8.07689e-05	0.00173563	Smarca1	X	47809368	47892974	-1
ENSMUSG00000022601	3723.18	-0.251329	0.063799	-3.93938	8.16919e-05	0.00175221	Zbtb11	16	55973883	56008913	1
ENSMUSG00000025161	1078.23	0.328361	0.0834652	3.93411	8.35055e-05	0.00178779	Slc16a3	11	120948480	120960868	1
ENSMUSG00000045330	573.956	0.366168	0.0934922	3.91656	8.98213e-05	0.00191945	4933402E13Rik	X	62283499	62292078	1
ENSMUSG00000020088	6016.29	0.226652	0.0578997	3.91455	9.05714e-05	0.00192838	Sar1a	10	61680310	61693295	1
ENSMUSG00000032549	102.351	0.535669	0.13684	3.91455	9.05725e-05	0.00192838	Rab6b	9	103111787	103185276	1
ENSMUSG00000020407	7219.9	-0.262112	0.0669765	-3.91348	9.0974e-05	0.00193337	Upp1	11	9118103	9136170	1
ENSMUSG00000038302	260.564	0.46253	0.11823	3.91211	9.14916e-05	0.0019408	Lace1	10	42312585	42478565	-1
ENSMUSG00000039157	307.577	0.447248	0.114464	3.90733	9.33225e-05	0.00197601	Fam102a	2	32535332	32569756	1
ENSMUSG00000095930	76.714	0.543972	0.139336	3.90403	9.46031e-05	0.00199946	Nim1k	13	119710094	119755882	-1
ENSMUSG00000020869	11469.1	0.244651	0.0627087	3.90138	9.56453e-05	0.0020178	Lrrc59	11	94629767	94645216	1
ENSMUSG00000022421	188.289	0.491953	0.126161	3.89939	9.64334e-05	0.00202703	Nptxr	15	79786352	79804766	-1
ENSMUSG00000051855	543.44	-0.365454	0.0937141	-3.89967	9.63237e-05	0.00202703	Mest	6	30723547	30748465	1
ENSMUSG00000062518	3604.76	-0.244783	0.0628166	-3.89679	9.74754e-05	0.00204521	Zfp534	4	147673502	147702553	-1
ENSMUSG00000001403	5159.9	-0.244612	0.0628126	-3.89431	9.84796e-05	0.00206254	Ube2c	2	164769898	164778822	1
ENSMUSG00000025979	2860.39	-0.290501	0.0748335	-3.88197	0.000103614	0.00216615	Mob4	1	55131231	55154899	1
ENSMUSG00000040498	175.018	-0.48729	0.125551	-3.8812	0.000103942	0.00216734	Igsf23	7	19937305	19950756	-1
ENSMUSG00000048546	322.06	0.437557	0.112745	3.88096	0.000104046	0.00216734	Tob2	15	81848270	81858326	-1
ENSMUSG00000054452	1747.64	0.27905	0.0720078	3.87527	0.000106505	0.00221457	Aes	10	81559494	81566362	1
ENSMUSG00000020528	1244.15	-0.290025	0.0748663	-3.8739	0.000107106	0.00222307	Prpsap2	11	61729650	61762088	-1
ENSMUSG00000015365	357.677	0.409765	0.105862	3.87076	0.000108498	0.00224392	Mov10l1	15	88982909	89055152	1
ENSMUSG00000031357	902.1	0.322922	0.0834247	3.87082	0.000108472	0.00224392	Syap1	X	162857057	162888447	-1
ENSMUSG00000024533	687.083	-0.346032	0.0894861	-3.86688	0.000110239	0.00227549	Spire1	18	67488209	67552777	-1
ENSMUSG00000029591	3149.33	0.26252	0.0678965	3.86648	0.000110418	0.00227549	Ung	5	114130386	114139323	1
ENSMUSG00000016503	3010.77	-0.285739	0.0739428	-3.86432	0.000111397	0.0022887	Gtf3a	5	146948657	146955614	1
ENSMUSG00000031155	206.688	-0.473505	0.12254	-3.86409	0.000111504	0.0022887	Pim2	X	7878262	7883432	1
ENSMUSG00000071456	2756.18	0.249612	0.0646033	3.86376	0.000111654	0.0022887	1110002L01Rik	12	3403878	3427011	-1
ENSMUSG00000038301	2216.47	-0.260749	0.0675215	-3.86171	0.000112596	0.00230393	Snx10	6	51523901	51590679	1
ENSMUSG00000074637	10087.9	-0.220925	0.0572228	-3.86078	0.000113028	0.00230868	Sox2	3	34650405	34652461	1
ENSMUSG00000022893	162.181	0.501219	0.130068	3.85352	0.000116431	0.00236983	Adamts1	16	85793827	85803113	-1
ENSMUSG00000078498	3854.86	-0.23381	0.0606702	-3.85379	0.000116302	0.00236983	Gm13151	4	147305674	147333734	1
ENSMUSG00000019894	910.287	-0.315198	0.0818982	-3.84866	0.000118767	0.00241313	Slc6a15	10	103367808	103419378	1
ENSMUSG00000030122	1224.26	-0.31414	0.0816506	-3.84737	0.000119394	0.0024216	Ptms	6	124913681	124920103	-1
ENSMUSG00000026701	13614	0.215945	0.056154	3.84558	0.000120268	0.00243507	Prdx6	1	161240112	161251219	-1
ENSMUSG00000030091	1240.52	-0.301633	0.0784783	-3.84352	0.000121282	0.00245129	Nup210	6	91013068	91116829	-1
ENSMUSG00000070284	1297.88	0.30995	0.0807014	3.8407	0.000122683	0.00247529	Gmppb	9	108049242	108052801	1
ENSMUSG00000032802	985.515	0.311106	0.0811902	3.83182	0.000127199	0.00255748	Srxn1	2	152105516	152111376	1
ENSMUSG00000091264	359.975	-0.408858	0.106697	-3.83197	0.000127122	0.00255748	Smim13	13	41249860	41276574	1
ENSMUSG00000000276	2354.09	0.284612	0.074332	3.82893	0.000128701	0.0025829	Dgke	11	89035179	89066850	-1
ENSMUSG00000032261	1415.76	0.27863	0.0727773	3.82853	0.00012891	0.0025829	Sh3bgrl2	9	83548327	83638801	1
ENSMUSG00000034024	42436.5	-0.197705	0.0516562	-3.82732	0.000129545	0.00259113	Cct2	10	117050998	117063814	-1
ENSMUSG00000009073	8716.49	-0.2077	0.0542919	-3.82562	0.000130441	0.00260455	Nf2	11	4765845	4849536	-1
ENSMUSG00000022304	433.488	-0.381197	0.0997191	-3.82271	0.000131995	0.0026214	Dpys	15	39768485	39857470	-1
ENSMUSG00000050213	1230.27	-0.292764	0.0765963	-3.82217	0.000132283	0.0026214	Snip1	4	125066672	125074042	1
ENSMUSG00000064341	53576.9	-0.265595	0.0694928	-3.82192	0.000132419	0.0026214	mt-Nd1	MT	2751	3707	1
ENSMUSG00000064363	13359.2	-0.319837	0.0836664	-3.82276	0.000131966	0.0026214	mt-Nd4	MT	10167	11544	1
ENSMUSG00000064373	507.524	-0.375	0.0981067	-3.82237	0.000132175	0.0026214	Sepp1	15	3268547	3280508	1
ENSMUSG00000026782	2870	-0.256675	0.0672618	-3.81605	0.000135604	0.00267986	Abi2	1	60409619	60481158	1
ENSMUSG00000023026	1598.52	-0.286517	0.0750921	-3.81555	0.000135882	0.00268076	Dip2b	15	100038664	100219473	1
ENSMUSG00000030203	725.936	0.361557	0.0947876	3.81439	0.000136517	0.00268871	Dusp16	6	134715468	134792625	-1
ENSMUSG00000033799	4050.22	0.259913	0.0681577	3.81341	0.000137063	0.00269488	Fam208b	13	3566036	3611108	-1
ENSMUSG00000067567	208.093	0.463216	0.121653	3.80767	0.000140283	0.00274985	Hdac8	X	102284639	102505359	-1
ENSMUSG00000079065	974.647	-0.324706	0.0852788	-3.80758	0.000140335	0.00274985	BC005561	5	104508352	104522611	1
ENSMUSG00000042508	4342.55	-0.231633	0.0609887	-3.79796	0.00014589	0.00284904	Dmtf1	5	9118801	9161776	-1
ENSMUSG00000069135	2272.74	-0.255425	0.0672483	-3.79824	0.000145728	0.00284904	Fgfr1op	17	8165501	8196804	1
ENSMUSG00000031584	4120.95	-0.22638	0.0596157	-3.79732	0.000146269	0.00285162	Gsr	8	33652523	33698163	1
ENSMUSG00000028675	3602.34	-0.24183	0.0637484	-3.79351	0.000148532	0.00289087	Pnrc2	4	135870918	135873850	-1
ENSMUSG00000005204	8951.03	0.240711	0.0635006	3.79069	0.000150228	0.00289882	Senp3	11	69673115	69682084	-1
ENSMUSG00000024766	204.258	-0.458945	0.121083	-3.79033	0.000150445	0.00289882	Lipo1	19	33517740	33761951	-1
ENSMUSG00000031665	5129.71	-0.237054	0.0625149	-3.79196	0.000149465	0.00289882	Sall1	8	89027248	89044162	-1
ENSMUSG00000032553	1101.43	0.302268	0.0797457	3.79039	0.000150408	0.00289882	Srprb	9	103188032	103202137	-1
ENSMUSG00000041445	488.721	0.391566	0.103276	3.79144	0.000149774	0.00289882	Mmrn2	14	34375504	34404287	1
ENSMUSG00000087332	220.138	-0.492451	0.129914	-3.79058	0.000150298	0.00289882	Gm12690	4	99569500	99573011	1
ENSMUSG00000022120	362.367	0.416137	0.109831	3.78888	0.000151331	0.00289904	Rnf219	14	104477534	104522666	-1
ENSMUSG00000027506	2155.16	-0.264304	0.0697516	-3.78921	0.000151125	0.00289904	Tpd52	3	8925593	9004723	-1
ENSMUSG00000054272	459.62	-0.375647	0.0991345	-3.78927	0.000151093	0.00289904	Zscan4c	7	11005722	11010547	1
ENSMUSG00000090841	8287.89	0.227869	0.0601449	3.78866	0.000151459	0.00289904	Myl6	10	128490860	128493875	-1
ENSMUSG00000021377	18753.3	-0.192995	0.0509546	-3.7876	0.000152111	0.0029019	Dek	13	47084775	47106201	-1
ENSMUSG00000025512	443.412	0.380159	0.100369	3.78762	0.000152096	0.0029019	Chid1	7	141493136	141539857	-1
ENSMUSG00000079584	152.28	0.49075	0.129647	3.78529	0.000153532	0.00292418	Gm364	X	57409154	57488767	1
ENSMUSG00000037808	2488.11	-0.246465	0.0651464	-3.78325	0.000154793	0.00294336	Fam76b	9	13827716	13846541	1
ENSMUSG00000028180	13331.2	-0.21855	0.0578242	-3.77956	0.000157105	0.00298241	Zranb2	3	157534160	157548410	1
ENSMUSG00000039187	5439.45	0.220065	0.0583581	3.77095	0.000162629	0.00308222	Fanci	7	79391929	79450264	1
ENSMUSG00000023495	1559.25	-0.311761	0.082729	-3.76846	0.000164256	0.00310797	Pcbp4	9	106453291	106464012	1
ENSMUSG00000025260	1174.21	-0.290347	0.0770845	-3.7666	0.000165484	0.00312609	Hsd17b10	X	152001845	152004442	1
ENSMUSG00000031843	2101.09	-0.251306	0.0668429	-3.75965	0.000170152	0.00320903	Mphosph6	8	117791645	117801929	-1
ENSMUSG00000090733	19637.2	-0.302229	0.0804758	-3.75553	0.000172974	0.00325692	Rps27	3	90212522	90213651	-1
ENSMUSG00000037855	728.708	0.338502	0.0901956	3.75298	0.000174746	0.00328493	Zfp365	10	67886103	67912662	-1
ENSMUSG00000031004	17209.1	-0.300915	0.0802427	-3.75007	0.000176788	0.00331289	Mki67	7	135689788	135716379	-1
ENSMUSG00000036672	1605.19	0.265654	0.070848	3.74963	0.000177093	0.00331289	Cenpt	8	105844678	105852008	-1
ENSMUSG00000081534	209.824	0.459305	0.122491	3.74969	0.00017705	0.00331289	Slc48a1	15	97784355	97792692	1
ENSMUSG00000057738	24806.7	-0.245187	0.0654312	-3.74724	0.00017879	0.00333925	Sptan1	2	29965560	30031451	1
ENSMUSG00000024472	7353.88	-0.273549	0.0730444	-3.74496	0.000180423	0.0033643	Dcp2	18	44380502	44424969	1
ENSMUSG00000021175	1027.39	-0.306988	0.0820345	-3.74218	0.000182429	0.00339623	Cdca7l	12	117804289	117878706	1
ENSMUSG00000017390	255.136	-0.431326	0.11534	-3.73962	0.000184301	0.00342557	Aldoc	11	78322968	78327781	1
ENSMUSG00000095936	184.389	-0.462741	0.123818	-3.73726	0.000186035	0.00345224	Zscan4e	7	11306426	11309847	-1
ENSMUSG00000022641	3991.02	0.259769	0.0695165	3.73679	0.000186384	0.00345318	Bbx	16	50191844	50432390	-1
ENSMUSG00000007216	101.722	0.512459	0.137154	3.73637	0.000186694	0.00345339	Zfp775	6	48602063	48623227	1
ENSMUSG00000035478	2007.97	-0.257971	0.0691748	-3.72926	0.000192046	0.00354671	Mbd3	10	80392539	80399550	-1
ENSMUSG00000043639	161.709	0.478665	0.128542	3.72379	0.000196253	0.00361862	Rbm20	19	53677306	53867080	1
ENSMUSG00000074476	2082.15	-0.295173	0.0793416	-3.72028	0.000199004	0.00366352	Spc24	9	21755442	21760286	-1
ENSMUSG00000038150	536.232	0.361866	0.0973371	3.71765	0.000201083	0.0036959	Ormdl3	11	98581256	98587368	-1
ENSMUSG00000027809	1353.1	0.27051	0.0728408	3.71372	0.000204234	0.00374785	Etfdh	3	79603788	79629500	-1
ENSMUSG00000020530	6261.19	0.223231	0.0602149	3.70723	0.000209535	0.00383904	Ggnbp2	11	84832361	84870817	-1
ENSMUSG00000033307	8784.29	-0.299022	0.0807084	-3.70497	0.000211414	0.00386734	Mif	10	75859353	75860250	-1
ENSMUSG00000022490	311.136	-0.406304	0.109779	-3.7011	0.000214667	0.00392064	Ppp1r1a	15	103530279	103537992	-1
ENSMUSG00000029544	571.254	0.347947	0.0940905	3.698	0.000217302	0.0039553	Cabp1	5	115168689	115194381	-1
ENSMUSG00000039193	1372.91	-0.292597	0.0791303	-3.69767	0.000217591	0.0039553	Nlrc4	17	74426295	74459108	-1
ENSMUSG00000046818	185.582	0.461326	0.124735	3.69845	0.000216918	0.0039553	Ddit4l	3	137621612	137628333	1
ENSMUSG00000078496	876.001	-0.316627	0.0857021	-3.6945	0.000220319	0.00399861	Gm13152	4	147492417	147513486	1
ENSMUSG00000038175	105.023	0.50693	0.137428	3.68869	0.000225416	0.00408469	Mylip	13	45389742	45412019	1
ENSMUSG00000029463	655.704	0.354128	0.0960792	3.68579	0.000227992	0.00411056	Fam216a	5	122364580	122372364	-1
ENSMUSG00000031511	904.629	0.320131	0.0868716	3.68511	0.000228603	0.00411056	Arhgef7	8	11728105	11835219	1
ENSMUSG00000036966	559.869	0.360184	0.0977034	3.68651	0.000227354	0.00411056	Spryd3	15	102116528	102136234	-1
ENSMUSG00000071359	1472.92	-0.284523	0.0772083	-3.68514	0.000228581	0.00411056	Tbpl1	10	22703879	22731938	-1
ENSMUSG00000087141	260.454	0.44884	0.121799	3.68509	0.000228621	0.00411056	Plcxd2	16	45959263	46010218	-1
ENSMUSG00000028115	104.767	-0.506244	0.137484	-3.68221	0.000231221	0.00414441	Bnipl	3	95241271	95251193	-1
ENSMUSG00000057666	11208.5	-0.22078	0.0599572	-3.6823	0.00023114	0.00414441	Gapdh	6	125161715	125166467	-1
ENSMUSG00000037270	3710.04	-0.305115	0.0828847	-3.68121	0.000232133	0.00414813	4932438A13Rik	3	36863104	37053033	1
ENSMUSG00000043065	933.183	-0.307353	0.0834928	-3.68119	0.000232146	0.00414813	Spice1	16	44347121	44388497	1
ENSMUSG00000014932	7534.83	-0.213408	0.0579834	-3.6805	0.000232776	0.00415096	Yes1	5	32611171	32687057	1
ENSMUSG00000019823	832.819	-0.310504	0.0843778	-3.67992	0.000233306	0.00415096	Mical1	10	41476314	41487032	1
ENSMUSG00000033685	2105.58	0.2799	0.0760632	3.67984	0.000233381	0.00415096	Ucp2	7	100493337	100502020	1
ENSMUSG00000055560	3963.12	0.270339	0.0734846	3.67885	0.000234285	0.00416063	Zfp459	13	67405722	67421418	-1
ENSMUSG00000032350	2567.69	0.235565	0.0640493	3.67787	0.000235192	0.00417032	Gclc	9	77754535	77794485	1
ENSMUSG00000029438	684.415	-0.322822	0.0878087	-3.67643	0.000236521	0.00418748	Bcl7a	5	123343834	123374992	1
ENSMUSG00000084319	414.435	-0.410481	0.111709	-3.67455	0.000238267	0.00421194	Tpt1-ps3	6	99877816	99878334	-1
ENSMUSG00000022553	1564.49	-0.287255	0.0781921	-3.67371	0.000239057	0.00421945	Maf1	15	76351294	76354380	1
ENSMUSG00000057036	986.071	0.385147	0.104857	3.67308	0.000239642	0.00422332	Gm7536	3	24333068	24333511	1
ENSMUSG00000004044	442.582	0.376255	0.102458	3.6723	0.000240374	0.00422978	Ptrf	11	100956733	100970887	-1
ENSMUSG00000037822	559.841	0.34715	0.0946286	3.66855	0.000243928	0.0042858	Smim14	5	65446844	65537184	-1
ENSMUSG00000027573	4258.9	-0.213527	0.0582382	-3.66644	0.000245955	0.00431484	Gid8	2	180710117	180718733	1
ENSMUSG00000021144	877.42	-0.32859	0.0897094	-3.66283	0.000249445	0.0043561	Mta1	12	113098278	113137206	1
ENSMUSG00000021754	1659.68	-0.261771	0.0714572	-3.66333	0.000248956	0.0043561	Map3k1	13	111746428	111808993	-1
ENSMUSG00000047694	1306.19	-0.279665	0.076351	-3.66289	0.000249388	0.0043561	Yipf6	X	98936316	98949017	1
ENSMUSG00000062980	129.373	0.489774	0.133728	3.66245	0.000249814	0.0043561	Cped1	6	21985916	22256404	1
ENSMUSG00000002265	2263.87	-0.284188	0.0777052	-3.65726	0.00025493	0.00443862	Peg3	7	6703892	6730431	-1
ENSMUSG00000037608	36948.1	-0.198876	0.0544692	-3.65117	0.000261049	0.00453152	Bclaf1	10	20312469	20344613	1
ENSMUSG00000057133	2807.67	-0.277391	0.0759726	-3.6512	0.000261013	0.00453152	Chd6	2	160946978	161109075	-1
ENSMUSG00000078868	591.845	-0.352141	0.0964872	-3.64961	0.000262638	0.00455226	Gm14412	2	177314520	177324307	-1
ENSMUSG00000029322	95.1416	-0.505922	0.138667	-3.64846	0.000263818	0.00456587	Plac8	5	100553725	100572245	-1
ENSMUSG00000041096	1065.65	-0.284705	0.078074	-3.64661	0.000265726	0.00459202	Tspyl2	X	152336852	152342425	-1
ENSMUSG00000005103	5240.69	-0.212418	0.0582803	-3.64477	0.000267635	0.00461811	Wdr1	5	38526813	38563221	-1
ENSMUSG00000018899	490.577	-0.376812	0.103549	-3.63898	0.00027372	0.00471607	Irf1	11	53770014	53778374	1
ENSMUSG00000028378	984.728	0.312246	0.08601	3.63034	0.000283045	0.00486613	Ptgr1	4	58965439	58987119	-1
ENSMUSG00000032078	3123.9	-0.225019	0.0619864	-3.63014	0.000283272	0.00486613	Zpr1	9	46273064	46282643	1
ENSMUSG00000027204	416.12	0.420237	0.115842	3.62768	0.000285977	0.0049053	Fbn1	2	125300594	125507993	-1
ENSMUSG00000042116	137.324	0.485141	0.133768	3.62674	0.000287018	0.00491588	Vwa1	4	155768149	155774698	-1
ENSMUSG00000097415	822.764	-0.336925	0.0930236	-3.62193	0.000292417	0.00500094	AU020206	7	75769038	75782099	-1
ENSMUSG00000031381	1550.82	0.258216	0.071312	3.62094	0.000293538	0.00501269	Piga	X	164419787	164433916	1
ENSMUSG00000026705	1217.65	0.302881	0.0837252	3.61756	0.000297391	0.0050646	Klhl20	1	161088375	161131511	-1
ENSMUSG00000047501	636.846	-0.36437	0.100724	-3.61751	0.000297454	0.0050646	Cldn4	5	134945119	134946934	-1
ENSMUSG00000044894	733.797	-0.350468	0.0969396	-3.61532	0.000299973	0.00509999	Uqcrq	11	53427922	53430831	-1
ENSMUSG00000049124	674.447	0.331477	0.0917134	3.61427	0.000301192	0.00511319	Gm8186	17	26098872	26099257	-1
ENSMUSG00000040363	1946.85	-0.297396	0.0823467	-3.61152	0.000304413	0.00516029	Bcor	X	12036740	12160355	-1
ENSMUSG00000030788	1059.06	-0.292768	0.0811106	-3.6095	0.000306791	0.00519298	Rnf141	7	110800432	110844457	-1
ENSMUSG00000032536	1003.85	-0.29792	0.082573	-3.60796	0.00030862	0.0052124	Trak1	9	121366958	121474916	1
ENSMUSG00000033396	1654.43	-0.261042	0.0723554	-3.60777	0.000308839	0.0052124	Spg11	2	122053520	122118386	-1
ENSMUSG00000027229	106.803	0.491625	0.136323	3.60632	0.000310565	0.00523389	4933406J08Rik	2	122186272	122206397	1
ENSMUSG00000022218	705.208	0.328411	0.0911392	3.6034	0.000314084	0.00528547	Tgm1	14	55700009	55713492	-1
ENSMUSG00000024081	15337	-0.196201	0.0544631	-3.60246	0.000315222	0.00529693	Cebpz	17	78919006	78937070	-1
ENSMUSG00000073678	1919.37	-0.289412	0.0803518	-3.60181	0.00031601	0.00530245	Pgap1	1	54472994	54557684	-1
ENSMUSG00000033769	3412.6	0.231884	0.0644122	3.6	0.00031822	0.00531312	Exoc6b	6	84618487	85069513	-1
ENSMUSG00000042428	290.562	0.402337	0.11176	3.60001	0.000318206	0.00531312	Mgat3	15	80173721	80215519	1
ENSMUSG00000047821	175.703	0.458262	0.127303	3.59978	0.000318484	0.00531312	Trim16	11	62820231	62850808	1
ENSMUSG00000106193	189.378	0.466151	0.129483	3.6001	0.000318092	0.00531312	Mir7090	9	120955086	120955147	1
ENSMUSG00000025246	3416.1	-0.225133	0.0625629	-3.59851	0.000320041	0.00532586	Tbl1x	X	77511013	77662983	1
ENSMUSG00000030161	406.114	0.369605	0.102713	3.59841	0.000320169	0.00532586	Gabarapl1	6	129533160	129542346	1
ENSMUSG00000040723	143.727	0.47024	0.130704	3.59774	0.000320994	0.00533191	Rcsd1	1	165646516	165709757	-1
ENSMUSG00000026790	9165.62	-0.194888	0.054221	-3.59432	0.000325244	0.00539476	Odf2	2	29889221	29931746	1
ENSMUSG00000024313	403.241	0.370204	0.103144	3.58919	0.000331712	0.00549415	Mep1b	18	21072344	21100199	1
ENSMUSG00000039713	1014.82	-0.315307	0.0879106	-3.58668	0.000334919	0.00553934	Plekhg5	4	152072498	152115400	1
ENSMUSG00000031246	387.848	0.372203	0.103789	3.58615	0.000335598	0.00554264	Sh3bgrl	X	109095365	109197873	1
ENSMUSG00000042228	314.054	0.396462	0.110601	3.58463	0.00033756	0.0055671	Lyn	4	3678115	3813122	1
ENSMUSG00000027340	1620.94	-0.252059	0.0703385	-3.58351	0.000339008	0.005583	Slc23a2	2	132052496	132145108	-1
ENSMUSG00000039480	835.014	0.29913	0.0835141	3.58179	0.000341245	0.00559593	Nt5dc1	10	34288288	34418552	-1
ENSMUSG00000060090	722.125	-0.325212	0.090784	-3.58225	0.000340642	0.00559593	Rp2	X	20364481	20405653	1
ENSMUSG00000083620	82.2419	0.49721	0.138804	3.58211	0.000340832	0.00559593	Gm15529	6	12857397	12858390	1
ENSMUSG00000089945	2250.66	-0.231661	0.0647085	-3.58008	0.000343492	0.0056248	Pakap	4	57568179	57896984	1
ENSMUSG00000046434	46292.6	-0.20589	0.0575291	-3.57888	0.000345073	0.00563474	Hnrnpa1	15	103240432	103244955	1
ENSMUSG00000059495	2885.09	0.261518	0.073069	3.57906	0.000344835	0.00563474	Arhgef12	9	42963842	43105718	-1
ENSMUSG00000061048	409.491	-0.365937	0.102289	-3.57749	0.000346907	0.00565669	Cdh3	8	106510913	106556908	1
ENSMUSG00000025068	339.001	0.394953	0.110446	3.57597	0.000348929	0.00568164	Gsto1	19	47854970	47864790	1
ENSMUSG00000022286	2227.6	-0.246816	0.0690929	-3.57223	0.000353949	0.00575528	Grhl2	15	37233036	37363569	1
ENSMUSG00000042572	4093.85	-0.213967	0.0599909	-3.56666	0.000361564	0.00587084	Ube2q1	3	89773616	89784000	1
ENSMUSG00000019478	619.383	-0.337173	0.0945459	-3.56623	0.000362151	0.00587212	Rab4a	8	123805985	123835287	1
ENSMUSG00000024277	749.809	-0.31012	0.0871925	-3.55672	0.000375508	0.00608018	Mapre2	18	23752333	23893861	1
ENSMUSG00000021518	2194.83	0.234033	0.0658495	3.55406	0.000379335	0.00610793	Ptdss1	13	66932830	66998401	1
ENSMUSG00000026893	621.784	0.320623	0.0901951	3.55478	0.000378302	0.00610793	Gca	2	62664285	62694109	1
ENSMUSG00000031548	1257.85	-0.293416	0.0825444	-3.55465	0.000378483	0.00610793	Sfrp1	8	23411502	23449632	1
ENSMUSG00000064337	444304	-0.263816	0.0742244	-3.5543	0.000378988	0.00610793	mt-Rnr1	MT	70	1024	1
ENSMUSG00000036098	1686.77	-0.256572	0.0722039	-3.55344	0.000380232	0.00611386	Myrf	19	10208272	10240748	-1
ENSMUSG00000031700	1785.68	0.254001	0.071497	3.55261	0.00038143	0.0061246	Gpt2	8	85492576	85527560	1
ENSMUSG00000002844	1528.83	-0.271036	0.0764314	-3.54614	0.000390922	0.00626831	Adprh	16	38445399	38452689	-1
ENSMUSG00000038112	204.285	-0.431401	0.121981	-3.53663	0.000405273	0.00648942	AW551984	9	39587396	39604403	-1
ENSMUSG00000028102	460.707	0.349476	0.0988267	3.53626	0.00040584	0.00648952	Pex11b	3	96635376	96645366	1
ENSMUSG00000041471	1266.63	0.26099	0.0738713	3.53304	0.000410807	0.00655901	Fam35a	14	34237041	34310503	-1
ENSMUSG00000108793	454.305	-0.361498	0.102329	-3.53271	0.000411321	0.00655901		7	66043602	66062271	1
ENSMUSG00000025626	3213.21	0.233737	0.0662309	3.52913	0.000416936	0.00663939	Phf6	X	52912266	52956943	1
ENSMUSG00000017667	544.052	0.332226	0.0942345	3.52553	0.000422639	0.00671508	Zfp334	2	165374264	165388259	-1
ENSMUSG00000036990	13600.3	-0.230881	0.0654907	-3.5254	0.000422851	0.00671508	Otud4	8	79639618	79677724	1
ENSMUSG00000024725	1392.41	0.267874	0.0760077	3.5243	0.000424596	0.00673355	Ostf1	19	18579328	18631789	-1
ENSMUSG00000015597	2225.38	-0.26096	0.0740807	-3.52265	0.000427257	0.00676647	Zfp318	17	46383731	46420920	1
ENSMUSG00000066009	625.929	-0.332725	0.0944909	-3.52124	0.000429536	0.00679325	Gm13051	4	146097298	146126621	1
ENSMUSG00000026479	367.651	0.368968	0.10489	3.51767	0.000435359	0.00687594	Lamc2	1	153122756	153186447	-1
ENSMUSG00000020817	6052.91	-0.204711	0.058214	-3.51653	0.000437224	0.00689597	Rabep1	11	70844778	70943105	1
ENSMUSG00000031765	1753.53	-0.295521	0.0841069	-3.51364	0.00044201	0.00696196	Mt1	8	94179089	94180325	1
ENSMUSG00000040111	997.148	0.279053	0.0795339	3.50861	0.00045046	0.00708134	Gramd1b	9	40293233	40531383	-1
ENSMUSG00000081044	235.7	-0.410038	0.116873	-3.5084	0.000450815	0.00708134	AU015836	X	93968659	93975470	1
ENSMUSG00000047735	324.878	0.382722	0.109107	3.50776	0.000451898	0.00708872	Samd9l	6	3372257	3399572	-1
ENSMUSG00000046671	1681.9	-0.254081	0.0724919	-3.50495	0.000456693	0.00715424	Mtfr1l	4	134525550	134535387	-1
ENSMUSG00000030647	1743.17	-0.286667	0.0818094	-3.50408	0.00045819	0.00716798	Ndufc2	7	97400003	97407802	1
ENSMUSG00000034906	3615.07	-0.206387	0.0589111	-3.50337	0.000459415	0.00717743	Ncaph	2	127103809	127133954	-1
ENSMUSG00000024269	651.264	-0.313027	0.0893764	-3.50235	0.000461175	0.00719521	Tpgs2	18	25127223	25169007	-1
ENSMUSG00000027868	116.033	0.471003	0.134625	3.49863	0.000467661	0.00728656	Tbx15	3	99240381	99354259	1
ENSMUSG00000017724	2702.53	0.247388	0.0707256	3.49786	0.000469004	0.00728784	Etv4	11	101769742	101785371	-1
ENSMUSG00000047250	126.775	0.468832	0.134025	3.4981	0.000468592	0.00728784	Ptgs1	2	36230426	36252272	1
ENSMUSG00000027963	180.182	0.438574	0.125406	3.49722	0.000470133	0.00729557	Extl2	3	116007462	116029017	1
ENSMUSG00000047793	630.206	0.318165	0.0910192	3.49558	0.000473038	0.00733081	Sned1	1	93235841	93301065	1
ENSMUSG00000032178	6379.4	-0.194438	0.0556364	-3.4948	0.00047441	0.00734224	Ilf3	9	21368019	21405361	1
ENSMUSG00000046323	139.554	-0.459421	0.131499	-3.49373	0.000476315	0.00736187	Dppa3	6	122626410	122630272	1
ENSMUSG00000040613	125.235	0.467406	0.133873	3.49141	0.000480482	0.00740648	Apobec1	6	122577792	122602444	-1
ENSMUSG00000040997	347.464	0.379854	0.108794	3.4915	0.000480324	0.00740648	Abhd4	14	54254188	54270637	1
ENSMUSG00000033159	251.888	0.421901	0.120854	3.49101	0.000481198	0.00740763	Cnppd1	1	75134554	75142711	-1
ENSMUSG00000001473	906.092	0.292755	0.0839764	3.48616	0.000490016	0.00753334	Tubb6	18	67390717	67402748	1
ENSMUSG00000003308	813.835	0.293064	0.0841304	3.48345	0.000494995	0.00759682	Keap1	9	21229730	21239332	-1
ENSMUSG00000033952	9072.81	-0.224396	0.0644244	-3.48309	0.000495663	0.00759682	Aspm	1	139454772	139494091	1
ENSMUSG00000073568	191.198	-0.432837	0.124277	-3.48284	0.000496116	0.00759682	Arl14epl	18	46925982	46934222	1
ENSMUSG00000035697	161.024	-0.446712	0.128283	-3.48224	0.000497233	0.00760385	Hmha1	10	80016653	80031472	1
ENSMUSG00000035173	1964.95	-0.23762	0.0682526	-3.48148	0.000498645	0.00760533	Ccdc186	19	56787481	56822190	-1
ENSMUSG00000037661	384.993	0.362474	0.104105	3.4818	0.000498054	0.00760533	Gpr160	3	30855950	30897192	1
ENSMUSG00000053799	1473.22	-0.256851	0.0737991	-3.4804	0.000500664	0.00762514	Exoc6	19	37550418	37683245	1
ENSMUSG00000093930	14996.1	0.187672	0.0539275	3.48008	0.000501263	0.00762514	Hmgcs1	13	119690462	119708086	1
ENSMUSG00000022283	14595.5	-0.198281	0.0570404	-3.47615	0.000508672	0.00772767	Pabpc1	15	36595661	36608973	-1
ENSMUSG00000034173	969.444	-0.283689	0.0816831	-3.47305	0.000514583	0.00780722	Zbed5	5	129895723	129903623	1
ENSMUSG00000052852	192.559	0.441621	0.12721	3.47159	0.000517385	0.00783944	Reep1	6	71707561	71810710	1
ENSMUSG00000036503	1101.38	0.295347	0.0851639	3.46799	0.000524372	0.00793491	Rnf13	3	57736062	57835233	1
ENSMUSG00000021706	621.477	0.319793	0.0922654	3.46602	0.000528232	0.00797344	Zfyve16	13	92487108	92530868	-1
ENSMUSG00000023018	3366.81	-0.234904	0.0677742	-3.46598	0.000528298	0.00797344	Smarcd1	15	99702287	99713995	1
ENSMUSG00000042705	1408.49	-0.269227	0.0777058	-3.4647	0.00053083	0.0080012	Commd10	18	46958862	47087992	1
ENSMUSG00000069806	468.535	0.384472	0.111009	3.46342	0.000533359	0.00802886	Cacng7	7	3332955	3368221	1
ENSMUSG00000004285	2997.68	-0.244962	0.0707547	-3.46213	0.000535918	0.00804643	Atp6v1f	6	29467718	29470512	1
ENSMUSG00000018909	267.532	-0.39466	0.113988	-3.4623	0.00053557	0.00804643	Arrb1	7	99535466	99606771	1
ENSMUSG00000027500	9006.3	0.187178	0.0541538	3.45642	0.000547397	0.00820811	Stmn2	3	8509360	8561606	1
ENSMUSG00000020361	65294.7	-0.172739	0.0500138	-3.45383	0.000552683	0.00826593	Hspa4	11	53259814	53300457	-1
ENSMUSG00000038816	10640.9	-0.189517	0.054867	-3.45411	0.000552119	0.00826593	Ctnnal1	4	56810935	56865188	-1
ENSMUSG00000067873	3220.23	-0.234655	0.0679648	-3.4526	0.000555208	0.00829298	Htatsf1	X	57053583	57067183	1
ENSMUSG00000032796	4114.74	-0.223603	0.0648474	-3.44815	0.00056445	0.00842013	Lama1	17	67697265	67822645	1
ENSMUSG00000023015	4288.77	-0.20594	0.05974	-3.44727	0.000566285	0.0084313	Racgap1	15	99620496	99651656	-1
ENSMUSG00000030584	728.075	-0.33235	0.0964328	-3.44644	0.000568026	0.0084313	Dpf1	7	29303951	29318243	1
ENSMUSG00000037020	722.278	-0.305192	0.0885405	-3.44692	0.000567016	0.0084313	Wdr62	7	30240138	30280419	-1
ENSMUSG00000071226	4926.13	-0.213978	0.0620876	-3.4464	0.000568116	0.0084313	Cecr2	6	120666369	120771190	1
ENSMUSG00000000838	6173.76	-0.202536	0.0588004	-3.44447	0.000572188	0.00848085	Fmr1	X	68678541	68717963	1
ENSMUSG00000030560	395.962	0.361303	0.10495	3.44261	0.000576129	0.00852833	Ctsc	7	88278085	88310888	1
ENSMUSG00000020409	4579.49	-0.20403	0.0592839	-3.44158	0.000578323	0.00854987	Slu7	11	43433744	43447981	1
ENSMUSG00000024974	20290	-0.210355	0.0611312	-3.44104	0.000579475	0.00855595	Smc3	19	53600398	53645833	1
ENSMUSG00000099587	2335.26	0.30115	0.0875314	3.44048	0.000580681	0.00856283	Gm28967	6	125186361	125186641	-1
ENSMUSG00000035493	150.31	-0.448637	0.130419	-3.43996	0.000581809	0.00856852	Tgfbi	13	56609603	56639339	1
ENSMUSG00000027712	337.396	0.367547	0.106863	3.43941	0.000582976	0.00857479	Anxa5	3	36448923	36475894	-1
ENSMUSG00000026425	1863.69	0.257441	0.0748632	3.43882	0.00058426	0.00857563	Srgap2	1	131285251	131527352	-1
ENSMUSG00000033837	743.345	-0.302655	0.0880145	-3.4387	0.000584517	0.00857563	Foxh1	15	76668284	76669948	-1
ENSMUSG00000021147	1937.37	-0.250354	0.0728171	-3.43812	0.000585764	0.00858304	Wdr37	13	8802968	8871909	-1
ENSMUSG00000041444	2466.94	-0.240546	0.0700113	-3.43582	0.00059077	0.00864544	Arhgap32	9	32116136	32268446	1
ENSMUSG00000062078	8763.93	-0.22493	0.0654812	-3.43503	0.000592483	0.00865955	Qk	17	10206471	10319361	-1
ENSMUSG00000021913	1769.99	-0.234706	0.0683499	-3.43389	0.000594983	0.00868509	Ogdhl	14	32322019	32347820	1
ENSMUSG00000038729	2203.6	-0.223206	0.0650354	-3.43207	0.000598982	0.00873245	Akap2	4	57717657	57896982	1
ENSMUSG00000038346	1074.36	-0.265893	0.0774954	-3.43109	0.00060117	0.0087443	Zfp384	6	125009145	125037870	1
ENSMUSG00000056436	218.719	0.408552	0.119088	3.43068	0.000602064	0.0087443	Cyct	2	76353942	76360450	-1
ENSMUSG00000087598	810.19	0.30111	0.0877641	3.4309	0.000601584	0.0087443	Zfp111	7	24193947	24211443	-1
ENSMUSG00000054115	3565.08	0.2098	0.061168	3.4299	0.000603814	0.00875871	Skp2	15	9111985	9155425	-1
ENSMUSG00000017802	1105.2	0.270683	0.0790223	3.4254	0.000613889	0.0088937	Fam134c	11	101096322	101119893	-1
ENSMUSG00000029614	34020.9	-0.216	0.0630696	-3.42479	0.000615273	0.00889603	Rpl6	5	121204481	121209241	1
ENSMUSG00000047710	3404.8	-0.216154	0.063117	-3.42465	0.000615589	0.00889603	Champ1	8	13869641	13881639	1
ENSMUSG00000006731	103.84	0.46658	0.136287	3.4235	0.000618205	0.00892268	B4galnt1	10	127165156	127172340	1
ENSMUSG00000041359	1655.08	-0.237916	0.0695158	-3.42248	0.000620527	0.00893771	Tcl1	12	105216750	105222793	-1
ENSMUSG00000052459	5944.48	0.189647	0.055414	3.42236	0.000620792	0.00893771	Atp6v1a	16	44085402	44139705	-1
ENSMUSG00000031939	20105.6	-0.236521	0.0691249	-3.42164	0.000622443	0.00895033	Taf1d	9	15306214	15312104	1
ENSMUSG00000022237	855.844	0.290203	0.0848653	3.41957	0.000627199	0.00900751	Ankrd33b	15	31291479	31367759	-1
ENSMUSG00000028039	111.741	0.463915	0.135702	3.41864	0.000629342	0.00902708	Efna3	3	89313899	89322965	-1
ENSMUSG00000045411	2936.83	-0.230273	0.0673946	-3.4168	0.000633626	0.00907726	2410002F23Rik	7	44246722	44252319	1
ENSMUSG00000029131	2848.28	-0.232077	0.0680271	-3.41154	0.000645969	0.00923121	Dnajb6	5	29735688	29818134	1
ENSMUSG00000029635	2828.33	0.214337	0.0628216	3.41184	0.000645269	0.00923121	Cdk8	5	146231230	146302874	1
ENSMUSG00000007029	3845.38	-0.245775	0.0721038	-3.40863	0.000652911	0.0093189	Vars	17	35000987	35016322	1
ENSMUSG00000009894	836.795	0.290589	0.0853404	3.40506	0.000661504	0.0094299	Snap47	11	59407134	59451186	-1
ENSMUSG00000026176	489.419	0.362769	0.10658	3.40372	0.000664754	0.00946456	Ctdsp1	1	74391509	74397285	1
ENSMUSG00000009647	679.509	-0.303389	0.0891779	-3.40206	0.000668795	0.00949869	Mcu	10	59446984	59616692	-1
ENSMUSG00000035473	647.808	0.310156	0.0911619	3.40225	0.000668327	0.00949869	Galm	17	80127471	80185101	1
ENSMUSG00000032366	3652.77	-0.201865	0.0593425	-3.40168	0.000669721	0.00950017	Tpm1	9	67022590	67049406	-1
ENSMUSG00000048100	2502.18	0.243856	0.071749	3.39873	0.000676991	0.00959154	Taf13	3	108571698	108583222	1
ENSMUSG00000057229	1197.42	-0.265725	0.0782087	-3.39764	0.000679687	0.00961794	Atp5sl	7	25619414	25625551	1
ENSMUSG00000024645	828.087	0.283365	0.0834864	3.39415	0.000688427	0.00972708	Timm21	18	84947294	84951524	-1
ENSMUSG00000027499	116.388	-0.462935	0.136403	-3.39389	0.000689082	0.00972708	Pkia	3	7366669	7445366	1
ENSMUSG00000040653	96.1923	0.46498	0.137172	3.38975	0.000699552	0.00986283	Ppp1r14c	10	3366150	3464975	1
ENSMUSG00000058550	5170.56	-0.212877	0.0628115	-3.38914	0.000701116	0.00987284	Dppa4	16	48283735	48294292	1
ENSMUSG00000032349	2765.46	0.210787	0.0622154	3.38801	0.00070401	0.00990153	Elovl5	9	77917364	77984519	1
ENSMUSG00000027794	683.342	0.307873	0.0909032	3.38682	0.000707068	0.00993246	Sohlh2	3	55182028	55209957	1
ENSMUSG00000027630	5599.33	-0.230762	0.0681803	-3.38459	0.000712849	0.0100015	Tbl1xr1	3	22076652	22216594	1
ENSMUSG00000029014	11568.8	-0.177222	0.0523935	-3.38253	0.00071822	0.0100647	Dnajc2	5	21757267	21785251	-1
ENSMUSG00000020309	495.113	0.349056	0.103223	3.38157	0.000720737	0.0100877	Chac2	11	30976707	30986350	-1
ENSMUSG00000034320	1003.68	0.306846	0.0907957	3.37952	0.000726112	0.0101506	Slc26a2	18	61192919	61211612	-1
ENSMUSG00000026490	1253.54	-0.261663	0.0774494	-3.3785	0.000728819	0.0101762	Cdc42bpa	1	179960472	180165603	1
ENSMUSG00000006818	9015.91	0.189982	0.0562574	3.37702	0.000732749	0.0102187	Sod2	17	13007839	13018119	1
ENSMUSG00000031669	946.905	0.279556	0.0828101	3.37587	0.000735829	0.0102493	Gins3	8	95633559	95645059	1
ENSMUSG00000031383	1861	0.266962	0.0791022	3.3749	0.000738425	0.0102731	Dusp9	X	73639419	73643514	1
ENSMUSG00000031904	1073.08	0.261206	0.0774082	3.3744	0.000739766	0.0102794	Slc7a6	8	106168875	106198704	1
ENSMUSG00000025860	2442.09	-0.229009	0.067879	-3.37378	0.000741424	0.0102841	Xiap	X	42059679	42109656	1
ENSMUSG00000033149	380.441	0.349812	0.103691	3.37361	0.000741885	0.0102841	Phldb2	16	45746243	45953598	-1
ENSMUSG00000064339	3.4567e+06	-0.196848	0.0583663	-3.37263	0.000744538	0.0103085	mt-Rnr2	MT	1094	2675	1
ENSMUSG00000048047	599.785	-0.32521	0.0965589	-3.368	0.000757162	0.0104708	Zbtb33	X	38189793	38197046	1
ENSMUSG00000001604	3995.85	-0.200686	0.0596054	-3.36691	0.000760168	0.0104747	Tcea3	4	136247729	136274898	1
ENSMUSG00000022897	3660.68	-0.208334	0.0618742	-3.36706	0.000759731	0.0104747	Dyrk1a	16	94570010	94695517	1
ENSMUSG00000027201	9414.3	-0.192177	0.0570707	-3.36735	0.000758947	0.0104747	Myef2	2	125084628	125123661	-1
ENSMUSG00000027306	5996.29	-0.203665	0.0605298	-3.3647	0.000766266	0.0105462	Nusap1	2	119618298	119651244	1
ENSMUSG00000028086	3320.54	0.217167	0.0645859	3.36245	0.000772545	0.01062	Fbxw7	3	84815268	84979198	1
ENSMUSG00000022074	479.805	0.325502	0.0968158	3.36208	0.000773587	0.0106217	Tnfrsf10b	14	69767472	69784403	1
ENSMUSG00000002006	4809.54	-0.232923	0.0692933	-3.36141	0.000775451	0.0106346	Pdzd4	X	73793359	73824969	-1
ENSMUSG00000032224	548.991	0.316409	0.0942951	3.35551	0.000792176	0.0108511	Fam81a	9	70089310	70142560	-1
ENSMUSG00000027298	1574.06	-0.252958	0.0754185	-3.35406	0.000796337	0.0108952	Tyro3	2	119797733	119818104	1
ENSMUSG00000042988	612.219	-0.334019	0.099639	-3.35229	0.000801463	0.0109524	Notum	11	120653788	120661175	-1
ENSMUSG00000001467	3678.91	-0.21683	0.0647225	-3.35015	0.000807669	0.0110242	Cyp51	5	4081145	4104746	-1
ENSMUSG00000020580	6038.21	-0.225327	0.0673078	-3.34771	0.000814819	0.0111086	Rock2	12	16894978	16988274	1
ENSMUSG00000047881	376.6	-0.358305	0.10705	-3.34707	0.000816703	0.0111212	Rell1	5	63908897	63968897	-1
ENSMUSG00000002083	194.306	0.441389	0.131893	3.34657	0.000818192	0.0111284	Bbc3	7	16309616	16318205	1
ENSMUSG00000086567	304.259	0.393886	0.117758	3.34488	0.000823186	0.0111831	Gm2830	13	54499705	54500089	-1
ENSMUSG00000036902	426.68	0.339082	0.101403	3.3439	0.000826083	0.0112093	Neto2	8	85636588	85690973	-1
ENSMUSG00000032307	1886.73	-0.231757	0.0693239	-3.34311	0.000828465	0.0112225	Ube2q2	9	55148854	55207529	1
ENSMUSG00000070605	998.274	-0.301248	0.090115	-3.34293	0.000828996	0.0112225	Gm13251	4	146449023	146470292	1
ENSMUSG00000070327	932.749	-0.295976	0.0886089	-3.34026	0.000837008	0.0113177	Rnf213	11	119393100	119487418	1
ENSMUSG00000015536	918.653	0.287936	0.0862684	3.33768	0.000844818	0.01141	Mocs2	13	114818236	114832275	1
ENSMUSG00000017764	521.733	-0.328375	0.0984232	-3.33636	0.000848834	0.0114438	Zswim1	2	164822686	164826871	1
ENSMUSG00000033356	378.617	0.350689	0.105116	3.33621	0.000849299	0.0114438	Pus7l	15	94522688	94543547	-1
ENSMUSG00000020086	455.64	-0.329751	0.098865	-3.33536	0.000851878	0.0114606	H2afy2	10	61738665	61784147	-1
ENSMUSG00000034518	6302.18	-0.18498	0.0554638	-3.33515	0.000852532	0.0114606	Hmgxb4	8	74993356	75031978	1
ENSMUSG00000070372	1368.43	0.242917	0.0729073	3.33186	0.000862679	0.0115835	Capza1	3	104822779	104864505	-1
ENSMUSG00000025357	952.709	-0.292118	0.0877097	-3.33051	0.000866859	0.011613	Dgka	10	128720141	128744056	-1
ENSMUSG00000039552	403.596	-0.340204	0.102148	-3.33051	0.00086688	0.011613	Rsph4a	10	33905111	33916021	1
ENSMUSG00000042626	2242.36	0.237222	0.0712772	3.32816	0.000874218	0.0116977	Shc1	3	89418443	89430027	1
ENSMUSG00000042498	143.612	0.440573	0.132398	3.32763	0.000875884	0.0117065	D330045A20Rik	X	139480367	139554582	1
ENSMUSG00000024217	4458.93	0.227109	0.0682597	3.32713	0.000877446	0.0117138	Snrpc	17	27839974	27851968	1
ENSMUSG00000027326	7343.84	-0.193062	0.0581238	-3.32156	0.000895157	0.0119365	Casc5	2	119047119	119105501	1
ENSMUSG00000001985	852.408	0.291385	0.087764	3.3201	0.000899852	0.0119852	Grik3	4	125490700	125714173	1
ENSMUSG00000021638	368.978	0.351836	0.106054	3.31752	0.000908219	0.0120828	Ocln	13	100496507	100552718	-1
ENSMUSG00000018398	335.91	0.363931	0.109747	3.3161	0.000912826	0.0121301	2008-09-01	11	53519257	53549565	1
ENSMUSG00000049504	394.414	-0.339915	0.102625	-3.31219	0.000925676	0.0122867	Proser1	3	53463666	53481755	1
ENSMUSG00000042408	938.416	0.272446	0.0822784	3.31127	0.000928725	0.0123131	Zmym6	4	127077383	127124372	1
ENSMUSG00000075023	1005.04	0.269006	0.0813089	3.30845	0.000938151	0.0124238	Accsl	2	93855361	93869157	-1
ENSMUSG00000090639	951.756	0.267714	0.0809545	3.30697	0.000943115	0.0124752	Gm20425	9	103190208	103230307	-1
ENSMUSG00000046841	2673.21	0.224331	0.0678754	3.30504	0.000949622	0.0125469	Ckap4	10	84526305	84534036	-1
ENSMUSG00000049470	17199.5	-0.210837	0.0638222	-3.30351	0.000954821	0.0126012	Aff4	11	53350833	53421830	1
ENSMUSG00000029422	12679.9	-0.199575	0.060448	-3.3016	0.000961345	0.0126729	Rsrc2	5	123728426	123749414	-1
ENSMUSG00000013736	6884.53	-0.196004	0.0594284	-3.29814	0.000973263	0.0128154	Trnt1	6	106769120	106782474	1
ENSMUSG00000018442	1204.23	-0.255472	0.0774849	-3.29706	0.000977029	0.0128503	Derl2	11	71007164	71019841	-1
ENSMUSG00000033106	1997.45	0.228019	0.0691787	3.29608	0.000980438	0.0128805	Slc7a6os	8	106200438	106210933	-1
ENSMUSG00000028228	2618.13	0.217245	0.0659468	3.29425	0.000986841	0.0129352	Cpne3	4	19519254	19570108	-1
ENSMUSG00000031207	6776.43	0.186853	0.056719	3.29437	0.000986433	0.0129352	Msn	X	96096042	96168552	1
ENSMUSG00000022101	680.99	-0.307538	0.0934088	-3.29239	0.000993386	0.0130063	Fgf17	14	70636205	70642268	-1
ENSMUSG00000026880	188.113	0.411574	0.125094	3.29013	0.00100142	0.0130966	Stom	2	35313986	35336976	-1
ENSMUSG00000030659	440.727	0.329246	0.100196	3.28603	0.00101611	0.0132587	Nucb2	7	116504369	116540584	1
ENSMUSG00000067367	8737.68	-0.18244	0.0555192	-3.28608	0.00101594	0.0132587	Lyar	5	38220470	38234306	1
ENSMUSG00000005873	409.449	0.34223	0.104177	3.2851	0.00101948	0.0132727	Reep5	18	34344889	34373415	-1
ENSMUSG00000029432	807.348	-0.285492	0.0868975	-3.28539	0.00101841	0.0132727	Gbas	5	129725063	129758327	1
ENSMUSG00000040549	13114.1	-0.198445	0.0604182	-3.28453	0.00102154	0.0132846	Ckap5	2	91526762	91620664	1
ENSMUSG00000019944	79.7614	0.456144	0.139005	3.2815	0.00103258	0.0134131	Rhobtb1	10	69151434	69291791	1
ENSMUSG00000028251	791.158	0.310802	0.0947465	3.28035	0.00103677	0.0134524	Tstd3	4	21757382	21767212	-1
ENSMUSG00000037257	2000.59	0.225667	0.0688245	3.27887	0.00104222	0.0135079	Aagab	9	63602655	63641889	1
ENSMUSG00000059669	1799.2	-0.235992	0.0719871	-3.27825	0.00104451	0.0135225	Taf1b	12	24498581	24558571	1
ENSMUSG00000027546	516.07	0.334676	0.1021	3.27792	0.00104573	0.0135232	Atp9a	2	168634438	168742409	-1
ENSMUSG00000032501	621.836	0.315073	0.0961438	3.27711	0.00104877	0.0135473	Trib1	15	59648350	59656550	1
ENSMUSG00000025404	1267.87	-0.287675	0.0878374	-3.27508	0.00105632	0.0136145	R3hdm2	10	127380327	127499384	1
ENSMUSG00000107705	308.605	-0.367382	0.112171	-3.2752	0.00105587	0.0136145	Umad1	6	8259450	8597480	1
ENSMUSG00000025747	4365.27	-0.220799	0.0674893	-3.27161	0.00106936	0.0137671	Tyms	5	30058202	30073617	-1
ENSMUSG00000006494	11956.5	0.176567	0.0540292	3.26799	0.00108313	0.0139289	Pdk1	2	71873224	71903858	1
ENSMUSG00000058192	697.433	-0.286519	0.0877256	-3.26608	0.00109048	0.014006	Zfp846	9	20581325	20595194	1
ENSMUSG00000070544	6845.67	-0.194764	0.0596374	-3.2658	0.00109155	0.014006	Top1	2	160645888	160722764	1
ENSMUSG00000048758	2071.97	-0.265328	0.0812606	-3.26515	0.00109405	0.0140225	Rpl29	9	106429454	106431568	1
ENSMUSG00000028345	7899.81	-0.189719	0.0581262	-3.26393	0.0010988	0.0140678	Tex10	4	48430858	48473459	-1
ENSMUSG00000019989	2398.65	-0.217244	0.0665655	-3.26361	0.00110004	0.014068	Enpp3	10	24773814	24836195	-1
ENSMUSG00000035064	621.394	-0.301525	0.0924079	-3.26298	0.00110247	0.0140836	Eef2k	7	120842831	120907450	1
ENSMUSG00000032127	1541.49	-0.236347	0.07248	-3.26085	0.00111078	0.0141742	Vps11	9	44348106	44361670	-1
ENSMUSG00000024742	6531.39	0.197747	0.0606564	3.26012	0.00111364	0.014195	Fen1	19	10199132	10204169	-1
ENSMUSG00000024079	1629.21	0.251873	0.0772836	3.25908	0.00111776	0.014216	Eif2ak2	17	78852564	78882573	-1
ENSMUSG00000032047	762.526	0.278522	0.0854537	3.25933	0.00111676	0.014216	Acat1	9	53580522	53610382	-1
ENSMUSG00000041801	247.124	0.380388	0.116819	3.25621	0.00112912	0.0143448	Phlda3	1	135766119	135769136	1
ENSMUSG00000038069	991.935	-0.258876	0.0795258	-3.25524	0.00113296	0.0143778	Cdkn2aip	8	47709344	47713931	-1
ENSMUSG00000020074	7633.37	-0.191723	0.0589078	-3.25462	0.00113543	0.0143933	Ccar1	10	62743928	62792368	-1
ENSMUSG00000054099	1496.6	0.24555	0.0754622	3.25394	0.00113815	0.0144119	Slc25a40	5	8422850	8454797	1
ENSMUSG00000024054	7409.18	-0.212423	0.0652984	-3.2531	0.00114152	0.0144388	Smchd1	17	71344489	71475343	-1
ENSMUSG00000039197	2661.19	-0.212576	0.0653993	-3.25043	0.00115231	0.0145594	Adk	14	21052574	21448568	1
ENSMUSG00000106864	5715.17	-0.191816	0.0590249	-3.24974	0.00115511	0.0145788	Gtf3c2	5	31156005	31180144	-1
ENSMUSG00000066232	23436.8	0.176386	0.0543068	3.24795	0.0011624	0.0146549	Ipo7	7	110018274	110056609	1
ENSMUSG00000022656	2421.55	-0.211527	0.0651583	-3.24636	0.0011689	0.0147207	Pvrl3	16	46387706	46498525	-1
ENSMUSG00000037295	331.637	0.368228	0.113504	3.24419	0.00117786	0.0148174	Ldlrap1	4	134741554	134768024	-1
ENSMUSG00000000486	5770.2	-0.232811	0.0718047	-3.24228	0.00118578	0.0148972	2001-09-01	7	127214447	127233130	-1
ENSMUSG00000026915	4620.94	-0.19663	0.0606502	-3.24204	0.00118677	0.0148972	Strbp	2	37483228	37703859	-1
ENSMUSG00000027828	14260.5	0.17008	0.0524756	3.24113	0.00119056	0.0149285	Ssr3	3	65379655	65392623	-1
ENSMUSG00000030268	15925.6	0.174081	0.0537525	3.23856	0.00120137	0.0150477	Bcat1	6	144993835	145076184	-1
ENSMUSG00000071665	183.988	-0.400819	0.12379	-3.23789	0.00120418	0.0150666	Foxr2	X	153118786	153132861	1
ENSMUSG00000027677	2986.8	-0.224184	0.0693016	-3.2349	0.00121686	0.0152088	Ttc14	3	33799832	33814860	1
ENSMUSG00000029186	1489.5	0.231986	0.0717307	3.23412	0.00122017	0.0152336	Pi4k2b	5	52741574	52769340	1
ENSMUSG00000049313	1790.68	-0.238747	0.0738516	-3.23279	0.00122587	0.0152883	Sorl1	9	41964720	42124297	-1
ENSMUSG00000073988	755.62	-0.283827	0.0878403	-3.23118	0.00123282	0.0153584	Ttpa	4	20007938	20030785	1
ENSMUSG00000020653	675.414	-0.28872	0.0893892	-3.22991	0.00123827	0.0154097	Klf11	12	24651371	24662774	1
ENSMUSG00000042515	554.951	0.303423	0.0939537	3.2295	0.00124006	0.0154155	Mum1l1	X	139210042	139238335	1
ENSMUSG00000011256	2167	-0.221829	0.068701	-3.22891	0.00124263	0.0154308	Adam19	11	46055992	46147343	1
ENSMUSG00000027777	2883.91	-0.203232	0.0629599	-3.22796	0.00124676	0.0154655	Schip1	3	68064802	68626481	1
ENSMUSG00000001542	2465.12	0.219194	0.0679974	3.22356	0.00126608	0.0156882	Ell2	13	75707484	75772356	1
ENSMUSG00000023272	3522.49	0.192956	0.0598835	3.2222	0.00127212	0.0157462	Creld2	15	88819646	88826681	1
ENSMUSG00000048040	952.4	-0.277553	0.0862425	-3.21828	0.00128962	0.0159457	Arxes2	X	135993824	135995355	1
ENSMUSG00000021114	2666.37	-0.204618	0.0635863	-3.21795	0.00129108	0.0159468	Atp6v1d	12	78842989	78861638	-1
ENSMUSG00000006800	2284.85	-0.218335	0.0678684	-3.21703	0.00129525	0.0159812	Sulf2	2	166073089	166155663	-1
ENSMUSG00000029638	315.087	-0.354055	0.110075	-3.2165	0.00129765	0.0159937	Glcci1	6	8509600	8597548	1
ENSMUSG00000027162	8194.06	0.179472	0.055824	3.21496	0.00130463	0.0160627	Lin7c	2	109890853	109901003	1
ENSMUSG00000025492	984.062	-0.292614	0.0910299	-3.21448	0.00130679	0.0160721	Ifitm3	7	141009586	141010770	-1
ENSMUSG00000037926	647.434	0.29771	0.092657	3.21303	0.00131343	0.0161366	Ssh2	11	77216287	77460220	1
ENSMUSG00000027309	329.065	0.35304	0.109932	3.21144	0.00132072	0.0162089	4930402H24Rik	2	130706200	130906406	-1
ENSMUSG00000024422	6988.85	0.190256	0.0592491	3.21112	0.00132218	0.0162096	Dhx16	17	35879819	35892670	1
ENSMUSG00000027189	2569.69	0.228985	0.0713592	3.20891	0.00133238	0.0163175	Trim44	2	102300119	102407828	-1
ENSMUSG00000026235	6816.22	-0.192895	0.0601203	-3.20848	0.00133437	0.0163245	Epha4	1	77367185	77515088	-1
ENSMUSG00000042644	2148.43	-0.218647	0.0681731	-3.20723	0.0013402	0.0163785	Itpr3	17	27057304	27122223	1
ENSMUSG00000092310	2580.58	-0.212257	0.0662053	-3.20605	0.00134571	0.0164285	Gm20509	9	73102470	73117920	1
ENSMUSG00000063810	4827.17	-0.235868	0.0736224	-3.20376	0.00135647	0.0165424	Alms1	6	85587531	85702753	1
ENSMUSG00000028763	3157.49	0.249763	0.0779817	3.20284	0.00136079	0.0165776	Hspg2	4	137468769	137570630	1
ENSMUSG00000037315	3329.56	-0.204802	0.0639824	-3.2009	0.00136997	0.0166718	Jade3	X	20425688	20519939	1
ENSMUSG00000029455	4562.65	0.235232	0.0735087	3.20005	0.00137403	0.0167037	Aldh2	5	121566027	121593824	-1
ENSMUSG00000031540	3563.61	-0.21455	0.0670737	-3.19873	0.00138036	0.016763	Kat6a	8	22859535	22943259	1
ENSMUSG00000102422	2575.45	-0.205711	0.0643225	-3.19811	0.0013833	0.0167806	Schip1	3	67892232	68626466	1
ENSMUSG00000105879	210.125	0.400007	0.125087	3.19782	0.00138471	0.0167806	Gm6204	3	53692422	53692878	-1
ENSMUSG00000045659	2101.63	-0.219984	0.0687997	-3.19746	0.00138644	0.0167839	Plekha7	7	116123485	116308376	-1
ENSMUSG00000038059	278.03	0.358934	0.112322	3.19559	0.00139545	0.0168753	Smim3	18	60474193	60501983	-1
ENSMUSG00000022551	2870.58	0.262988	0.0823479	3.19363	0.00140497	0.0169727	Cyc1	15	76343523	76345934	1
ENSMUSG00000040562	199.058	-0.389786	0.122066	-3.19325	0.0014068	0.0169771	Gstm2	3	107981702	107986453	-1
ENSMUSG00000027070	6164.76	-0.239334	0.075029	-3.18988	0.00142332	0.0171585	Lrp2	2	69424340	69586065	-1
ENSMUSG00000034453	4038.07	-0.207283	0.0650249	-3.18775	0.00143383	0.0172672	Polr3b	10	84622437	84727177	1
ENSMUSG00000033295	3475.22	-0.217506	0.0682386	-3.18744	0.0014354	0.0172682	Ptprf	4	118208213	118291405	-1
ENSMUSG00000038366	6732.27	0.181085	0.0568192	3.18703	0.00143742	0.0172744	Lasp1	11	97799000	97838764	1
ENSMUSG00000042198	638.596	0.287302	0.0902103	3.1848	0.00144853	0.0173719	Chchd7	4	3938888	3951046	1
ENSMUSG00000046949	1123.25	-0.25277	0.0793604	-3.1851	0.00144706	0.0173719	Nqo2	13	33964659	33988465	1
ENSMUSG00000073434	210.847	-0.390268	0.122648	-3.18201	0.00146254	0.0175217	Wdr90	17	25844771	25861501	-1
ENSMUSG00000021264	3062.09	-0.202596	0.0637063	-3.18016	0.00147196	0.0176163	Yy1	12	108792973	108816632	1
ENSMUSG00000031171	1133.73	0.241138	0.075846	3.17931	0.00147625	0.0176494	Ftsj1	X	8238668	8252406	-1
ENSMUSG00000031337	466.467	0.315985	0.0994751	3.17652	0.00149053	0.0178017	Mtm1	X	71210767	71315691	1
ENSMUSG00000018363	2391.17	-0.212831	0.067033	-3.17502	0.00149827	0.0178757	Smurf2	11	106820066	106920715	-1
ENSMUSG00000067851	1098.11	0.27912	0.0879301	3.17434	0.0015018	0.0178993	Arfgef1	1	10137571	10232670	-1
ENSMUSG00000026483	707.74	0.282378	0.0890203	3.17207	0.00151358	0.0180212	Fam129a	1	151571186	151721939	1
ENSMUSG00000032262	251.07	0.369393	0.116525	3.17007	0.00152401	0.0181193	Elovl4	9	83778692	83806277	-1
ENSMUSG00000060591	1556.03	-0.271891	0.085773	-3.16989	0.00152496	0.0181193	Ifitm2	7	140954839	140955961	-1
ENSMUSG00000048402	1582.12	-0.260266	0.082142	-3.16849	0.00153233	0.0181882	Gli2	1	118834132	119053619	-1
ENSMUSG00000099370	7411.08	-0.180301	0.0569268	-3.16725	0.0015389	0.0182474	Platr10	3	75647446	75655731	-1
ENSMUSG00000026768	81.4176	0.439109	0.138655	3.16693	0.0015406	0.0182488	Itga8	2	12106632	12301922	-1
ENSMUSG00000039115	1173.04	0.247724	0.0782748	3.1648	0.00155189	0.0183638	Itga9	9	118606690	118901003	1
ENSMUSG00000005718	1080.63	-0.243961	0.0770956	-3.16439	0.00155407	0.0183707	Tfap4	16	4544661	4559720	-1
ENSMUSG00000021243	3935.34	-0.196955	0.0623024	-3.16128	0.00157077	0.0185418	Fcf1	12	84970897	84983303	1
ENSMUSG00000021408	1195.79	0.244648	0.0773933	3.1611	0.00157175	0.0185418	Ripk1	13	34002363	34035170	1
ENSMUSG00000043110	147.218	-0.417613	0.132153	-3.16007	0.00157729	0.0185882	Lrrn4	2	132868305	132880891	-1
ENSMUSG00000030213	3783.35	-0.219744	0.0695468	-3.15965	0.00157957	0.0185962	Atf7ip	6	136506167	136610862	1
ENSMUSG00000021765	222.796	0.378305	0.119755	3.159	0.00158312	0.0186081	Fst	13	114452262	114458730	-1
ENSMUSG00000030064	239.431	0.369944	0.117113	3.15887	0.00158381	0.0186081	Frmd4b	6	97286867	97617541	-1
ENSMUSG00000026102	166.635	0.402807	0.127613	3.15648	0.00159684	0.0187422	Inpp1	1	52785427	52817688	-1
ENSMUSG00000017843	6756.04	-0.194762	0.0617412	-3.15449	0.00160779	0.0188324	Ppp2r5c	12	110485739	110583061	1
ENSMUSG00000025265	1391.13	-0.268332	0.0850555	-3.15478	0.00160617	0.0188324	Fgd1	X	151046150	151089521	1
ENSMUSG00000032601	3774.82	0.197377	0.0625824	3.15388	0.00161115	0.0188337	Prkar2a	9	108689314	108750436	1
ENSMUSG00000058093	1469	-0.226089	0.0716858	-3.15389	0.00161112	0.0188337	Zfp729b	13	67589443	67609707	-1
ENSMUSG00000020228	4258.94	-0.185797	0.058928	-3.15294	0.00161634	0.0188753	Helb	10	120083608	120112987	-1
ENSMUSG00000020432	96.0567	-0.432079	0.13711	-3.15134	0.00162522	0.0189587	Tcn2	11	3917192	3932159	-1
ENSMUSG00000022718	5355.69	0.191466	0.0607623	3.15107	0.00162676	0.0189587	Dgcr8	16	18253948	18289249	-1
ENSMUSG00000020297	113.57	0.422672	0.134484	3.14292	0.00167269	0.0194743	Nsg2	11	32000463	32059202	1
ENSMUSG00000030060	7287.43	-0.202233	0.0643969	-3.14041	0.0016871	0.0196223	Hmces	6	87913935	87936629	1
ENSMUSG00000021699	590.44	-0.295264	0.0940793	-3.13845	0.00169841	0.019734	Pde4d	13	108449948	109953461	1
ENSMUSG00000011751	578.876	0.306713	0.0977717	3.13703	0.00170668	0.0197903	Sptbn4	7	27356383	27447686	-1
ENSMUSG00000026123	330.553	-0.344877	0.10993	-3.13726	0.00170535	0.0197903	Plekhb2	1	34849976	34879580	1
ENSMUSG00000036206	902.968	0.264998	0.0845183	3.13539	0.00171627	0.0198816	Sh3bp4	1	89070415	89155068	1
ENSMUSG00000024587	19578.8	0.170367	0.0543427	3.13506	0.00171821	0.0198841	Nars	18	64499665	64516557	-1
ENSMUSG00000022055	2847.92	-0.203209	0.0648573	-3.13317	0.00172928	0.0199923	Nefl	14	68083863	68089095	1
ENSMUSG00000029311	1130.84	-0.246273	0.0786247	-3.13226	0.00173467	0.0200345	Hsd17b11	5	103989762	104021919	-1
ENSMUSG00000021061	406.026	-0.321229	0.102591	-3.13115	0.0017412	0.0200899	Sptb	12	76580488	76710547	-1
ENSMUSG00000069769	5507.57	-0.19611	0.0626404	-3.13073	0.00174371	0.0200987	Msi2	11	88339382	88718513	-1
ENSMUSG00000038607	203.516	0.381138	0.121822	3.12865	0.0017561	0.0202214	Gng10	4	59035088	59041903	1
ENSMUSG00000030880	2301.14	-0.225615	0.07214	-3.12746	0.00176324	0.0202834	Polr3e	7	120917744	120947432	1
ENSMUSG00000020680	2322.19	-0.223166	0.0713702	-3.12688	0.00176675	0.0203036	Taf15	11	83473086	83506743	1
ENSMUSG00000004462	1014.6	0.248782	0.0796473	3.12355	0.00178684	0.020514	Tbccd1	16	22813215	22857569	-1
ENSMUSG00000022335	481.966	-0.318068	0.101947	-3.11994	0.00180887	0.0207463	Zfat	15	68083766	68258856	-1
ENSMUSG00000062901	5028.23	-0.183632	0.0588993	-3.11772	0.00182257	0.0208827	Klhl24	16	20097554	20127744	1
ENSMUSG00000068284	546.305	-0.310437	0.0995856	-3.11729	0.00182524	0.0208927	Usf3	16	44173246	44227465	1
ENSMUSG00000039361	13280.1	-0.162828	0.0522616	-3.11564	0.00183547	0.020989	Picalm	7	90130213	90213465	1
ENSMUSG00000019467	795.053	0.263045	0.0844448	3.115	0.00183948	0.0210141	Arhgef25	10	127182521	127190054	-1
ENSMUSG00000030641	1539.5	0.240328	0.0771833	3.11373	0.00184737	0.0210834	Ddias	7	92857525	92874247	-1
ENSMUSG00000028104	653.776	0.278578	0.0895198	3.11192	0.00185876	0.0211924	Polr3gl	3	96577872	96594181	-1
ENSMUSG00000038141	501.479	0.309093	0.0993701	3.11053	0.00186754	0.0212545	Tmem181a	17	6270470	6308314	1
ENSMUSG00000064340	210.021	-0.389033	0.125072	-3.11047	0.00186789	0.0212545	mt-Tl1	MT	2676	2750	1
ENSMUSG00000050708	3009.18	0.222911	0.0716916	3.1093	0.0018753	0.021318	Ftl1	7	45457945	45459886	-1
ENSMUSG00000021709	1642.51	0.257962	0.0829816	3.10867	0.00187934	0.0213428	Erbb2ip	13	103818787	103920514	-1
ENSMUSG00000022195	2288.76	-0.207555	0.0667806	-3.10801	0.00188352	0.0213476	6030458C11Rik	15	12808177	12824657	-1
ENSMUSG00000029673	533.242	-0.296955	0.0955458	-3.10799	0.00188364	0.0213476	Auts2	5	131437333	132543344	-1
ENSMUSG00000034709	1211.43	-0.236385	0.0760636	-3.10773	0.0018853	0.0213476	Ppp1r21	17	88530118	88588367	1
ENSMUSG00000025510	1723.72	0.223763	0.0720239	3.10679	0.00189132	0.0213949	Cd151	7	141467362	141471479	1
ENSMUSG00000055436	12099.6	-0.191619	0.061698	-3.10576	0.00189794	0.0214487	Srsf11	3	158010473	158036639	-1
ENSMUSG00000014773	192.452	-0.394209	0.126963	-3.1049	0.00190342	0.0214897	Dll1	17	15367354	15376872	-1
ENSMUSG00000022191	7129.22	-0.168716	0.0543547	-3.10399	0.00190931	0.0215351	Drosha	15	12824815	12935290	1
ENSMUSG00000047466	2791.59	-0.217109	0.0699562	-3.10349	0.00191252	0.0215504	8030462N17Rik	18	77633281	77714010	-1
ENSMUSG00000062646	309.467	0.343288	0.110685	3.1015	0.00192543	0.0216747	Ganc	2	120403896	120461700	1
ENSMUSG00000059851	833.201	0.27658	0.0892218	3.09991	0.0019358	0.0217702	Suv420h2	7	4740115	4747514	1
ENSMUSG00000032936	650.747	-0.285977	0.0922741	-3.09922	0.00194033	0.0218	Camkv	9	107935674	107949691	1
ENSMUSG00000027942	1159.83	0.245725	0.0792977	3.09877	0.00194326	0.0218117	4933434E20Rik	3	90051636	90068347	1
ENSMUSG00000088363	488.365	0.32359	0.104484	3.09703	0.0019547	0.0219188	Gm23497	1	118681821	118681950	1
ENSMUSG00000026270	519.75	0.305195	0.0985645	3.0964	0.00195888	0.0219444	Capn10	1	92934376	92947941	1
ENSMUSG00000003038	1851.56	-0.216386	0.0699192	-3.0948	0.00196943	0.0220412	Hmgn2	4	133964738	133968650	-1
ENSMUSG00000073542	1924.39	0.214485	0.0693183	3.0942	0.00197346	0.0220649	Cep76	18	67617397	67641336	-1
ENSMUSG00000017499	3506.16	0.198219	0.0640768	3.09346	0.00197835	0.0220982	Cdc6	11	98907801	98923940	1
ENSMUSG00000034109	373.357	0.333537	0.107843	3.09278	0.00198288	0.0221275	Golim4	3	75875084	75956949	-1
ENSMUSG00000031996	10513.3	-0.163029	0.0527185	-3.09244	0.00198517	0.0221317	Aplp2	9	31149557	31211815	-1
ENSMUSG00000032417	360.406	0.33844	0.109454	3.09208	0.00198757	0.0221371	Rwdd2a	9	86571991	86574899	1
ENSMUSG00000038170	745.661	0.266031	0.0860801	3.0905	0.00199817	0.0222337	Pde4dip	3	97689824	97888707	-1
ENSMUSG00000034403	1494.18	-0.23257	0.0752715	-3.08975	0.00200323	0.0222685	Pja1	X	99465734	99471273	-1
ENSMUSG00000031442	443.711	-0.310678	0.100561	-3.08945	0.00200531	0.0222703	Mcf2l	8	12873806	13020905	1
ENSMUSG00000049323	1998.11	-0.217811	0.0705253	-3.08841	0.00201229	0.0223264	Smcr8	11	60777524	60788287	1
ENSMUSG00000015222	395.603	-0.330558	0.107072	-3.08726	0.00202009	0.0223915	Map2	1	66175273	66442583	1
ENSMUSG00000024501	1860.5	-0.225951	0.0732031	-3.08663	0.0020244	0.0224178	Dpysl3	18	43320979	43438286	-1
ENSMUSG00000021716	908.449	0.253826	0.0822712	3.08524	0.00203389	0.0225013	Srek1ip1	13	104792484	104839274	1
ENSMUSG00000032344	140.875	0.410651	0.133242	3.082	0.00205617	0.022726	Mb21d1	9	78430526	78443237	-1
ENSMUSG00000051278	1834.77	-0.218679	0.0709718	-3.08121	0.00206162	0.0227644	Zgrf1	3	127553489	127618023	1
ENSMUSG00000027160	1060.45	-0.257591	0.0836733	-3.07854	0.00208019	0.0229258	Ccdc34	2	110017817	110173360	1
ENSMUSG00000030036	868.291	-0.270943	0.0880041	-3.07876	0.00207867	0.0229258	Mogs	6	83115496	83118898	1
ENSMUSG00000018809	1193.08	0.240313	0.0780733	3.07804	0.00208366	0.0229421	Smyd4	11	75348433	75405705	1
ENSMUSG00000026721	553.269	-0.297521	0.0966712	-3.07766	0.00208636	0.0229499	Rabgap1l	1	160219174	160793211	-1
ENSMUSG00000030556	553.377	0.30245	0.0982952	3.07695	0.0020913	0.0229824	Lrrc28	7	67513410	67645268	-1
ENSMUSG00000007880	8005.34	-0.181486	0.0590047	-3.07579	0.00209945	0.0230501	Arid1a	4	133679008	133756769	-1
ENSMUSG00000034850	687.264	0.2702	0.0878745	3.07484	0.00210616	0.0231018	Tmem127	2	127247908	127261107	1
ENSMUSG00000028488	407.211	-0.318233	0.103513	-3.07434	0.00210969	0.0231186	Sh3gl2	4	85205126	85639195	1
ENSMUSG00000043323	1157.6	-0.239619	0.077959	-3.07365	0.00211456	0.02315	Fbrsl1	5	110361754	110448503	-1
ENSMUSG00000063802	684.386	-0.306808	0.099842	-3.07294	0.00211963	0.0231835	Hspbp1	7	4660521	4685068	-1
ENSMUSG00000073702	11573.4	-0.225664	0.0734666	-3.07165	0.00212877	0.0232615	Rpl31	1	39367842	39371911	1
ENSMUSG00000026694	1089.99	0.244194	0.0795552	3.06949	0.00214427	0.0234073	Mettl13	1	162532127	162548551	-1
ENSMUSG00000049288	236.643	0.364453	0.118744	3.06922	0.00214616	0.0234073	Lix1l	3	96601149	96626171	1
ENSMUSG00000020427	488.903	-0.295817	0.0964012	-3.06861	0.00215059	0.0234333	Igfbp3	11	7206086	7213923	-1
ENSMUSG00000031256	4535.96	-0.176384	0.0574853	-3.06833	0.00215259	0.0234333	Cstf2	X	134059187	134086819	1
ENSMUSG00000048970	669.638	0.275519	0.0898665	3.06586	0.00217042	0.0236051	C1galt1c1	X	38630785	38635087	-1
ENSMUSG00000082195	561.113	-0.293181	0.0956633	-3.06471	0.00217878	0.0236737	Gm13034	4	146067752	146070928	1
ENSMUSG00000031755	1237.21	0.23117	0.0754634	3.06334	0.00218881	0.0237604	Bbs2	8	94067954	94098811	-1
ENSMUSG00000000861	397.017	-0.318901	0.104134	-3.0624	0.00219572	0.0238131	Bcl11a	11	24078056	24174123	1
ENSMUSG00000026796	2045.72	0.21971	0.0717594	3.06176	0.00220041	0.0238416	Fam129b	2	32876114	32925254	1
ENSMUSG00000019978	4995.58	-0.191988	0.0627451	-3.05981	0.00221476	0.0239746	Epb41l2	10	25359798	25523519	1
ENSMUSG00000053559	337.111	-0.341932	0.111791	-3.05867	0.00222322	0.0240436	Smagp	15	100621342	100636865	-1
ENSMUSG00000021884	409.819	0.312845	0.102331	3.05718	0.00223431	0.0241322	Hacl1	14	31552905	31641286	-1
ENSMUSG00000039501	1249.94	-0.242335	0.079272	-3.05701	0.00223558	0.0241322	Znfx1	2	167035793	167063015	-1
ENSMUSG00000017760	1260.96	-0.225868	0.0738927	-3.0567	0.00223788	0.0241345	Ctsa	2	164832873	164841032	1
ENSMUSG00000027433	14417.3	-0.16586	0.0542944	-3.05483	0.00225191	0.0242631	Xrn2	2	147012996	147078000	1
ENSMUSG00000029804	498.662	-0.295598	0.0967921	-3.05395	0.00225852	0.024289	Herc3	6	58831465	58920398	1
ENSMUSG00000030263	293.416	-0.347473	0.113773	-3.05409	0.00225741	0.024289	Lrmp	6	145115653	145174934	1
ENSMUSG00000000568	5201.35	-0.188695	0.0618073	-3.05295	0.00226602	0.0243471	Hnrnpd	5	99955935	99978938	-1
ENSMUSG00000042751	1327.69	0.229353	0.0751417	3.05227	0.00227115	0.0243795	Nmnat2	1	152954993	153119261	1
ENSMUSG00000046798	2052.8	0.202415	0.0663944	3.04868	0.0022985	0.0246503	Cldn12	5	5489537	5514958	-1
ENSMUSG00000021758	627.954	0.283848	0.0931191	3.04823	0.00230194	0.0246643	Ddx4	13	112598333	112652310	-1
ENSMUSG00000069601	395.586	-0.333357	0.109467	-3.04527	0.00232475	0.0248856	Ank3	10	69533772	70027438	1
ENSMUSG00000027239	1342.48	-0.284183	0.0933297	-3.04494	0.00232726	0.0248894	Mdk	2	91929805	91932297	-1
ENSMUSG00000045896	4825.41	0.180883	0.0594161	3.04434	0.0023319	0.024916	Paip2b	6	83805401	83831741	-1
ENSMUSG00000020689	120.182	0.406503	0.133623	3.04216	0.00234884	0.0250738	Itgb3	11	104608000	104670476	1
ENSMUSG00000026803	2039.45	0.213837	0.0703339	3.04031	0.00236336	0.0251601	Ttf1	2	29060262	29087656	1
ENSMUSG00000040350	83.8304	0.421417	0.138611	3.0403	0.00236345	0.0251601	Trim7	11	48826140	48852209	1
ENSMUSG00000059486	2371.73	0.19732	0.0648925	3.04072	0.00236014	0.0251601	Kbtbd2	6	56777524	56797813	-1
ENSMUSG00000062380	750.611	-0.288037	0.0948271	-3.03749	0.00238557	0.0253722	Tubb3	8	123411424	123422015	1
ENSMUSG00000105960	103.05	0.418459	0.13778	3.03715	0.00238828	0.0253777	6330410L21Rik	3	129753758	129763884	1
ENSMUSG00000045594	567.184	-0.281904	0.0928303	-3.03677	0.00239131	0.0253865	Glb1	9	114401076	114474376	1
ENSMUSG00000036975	273.867	0.348838	0.114906	3.03585	0.00239855	0.0254401	Tmem177	1	119907890	119913208	-1
ENSMUSG00000044452	1368.93	-0.225134	0.0741736	-3.03523	0.00240352	0.0254694	Zfp507	7	35772343	35803003	-1
ENSMUSG00000027861	79.778	-0.421584	0.138996	-3.03306	0.0024209	0.0256301	Casq2	3	102086415	102146514	1
ENSMUSG00000032126	1284.79	-0.225667	0.0744322	-3.03184	0.00243069	0.0257101	Hmbs	9	44336350	44344228	-1
ENSMUSG00000022855	4058.66	-0.199797	0.0659117	-3.03128	0.00243516	0.0257339	Senp2	16	22009484	22049269	1
ENSMUSG00000036086	1521.7	-0.21852	0.0721237	-3.02979	0.00244723	0.0258378	Zranb3	1	127954184	128103047	-1
ENSMUSG00000054708	274.845	-0.350132	0.11561	-3.02856	0.00245719	0.0259193	Ankrd24	10	81628540	81647610	1
ENSMUSG00000021413	9164.32	-0.169666	0.0560644	-3.02627	0.00247593	0.0260932	Prpf4b	13	34875494	34902877	1
ENSMUSG00000026311	550.933	0.282665	0.0934772	3.02389	0.00249548	0.0262752	Asb1	1	91540544	91559589	1
ENSMUSG00000039382	523.283	0.289766	0.0958987	3.02159	0.00251455	0.0264519	Wdr45	X	7714333	7728206	1
ENSMUSG00000032946	764.151	-0.263954	0.0873695	-3.02113	0.00251836	0.026468	Rasgrp2	19	6399340	6415216	1
ENSMUSG00000045969	2331.18	0.19533	0.0646824	3.01983	0.00252914	0.0265571	Ing1	8	11556066	11563250	1
ENSMUSG00000048170	5363.47	-0.194927	0.0645638	-3.01914	0.0025349	0.0265934	Mcmbp	7	128696441	128740495	-1
ENSMUSG00000003721	497.425	0.300245	0.0995154	3.01707	0.0025523	0.0267517	Insig2	1	121304353	121332589	-1
ENSMUSG00000025584	296.444	0.348896	0.115697	3.01559	0.00256476	0.0268115	Pde8a	7	81213596	81334533	1
ENSMUSG00000032902	8461.1	-0.16395	0.0543677	-3.01557	0.00256496	0.0268115	Slc16a1	3	104638668	104658462	1
ENSMUSG00000058558	39064.6	0.160827	0.0533313	3.01562	0.00256455	0.0268115	Rpl5	5	107900502	107909005	1
ENSMUSG00000035799	108.989	0.408435	0.135581	3.01249	0.00259116	0.0270609	Twist1	12	33957671	33959817	1
ENSMUSG00000011034	160.436	0.385364	0.127962	3.01155	0.0025992	0.0271203	Slc5a1	5	33104219	33162870	1
ENSMUSG00000037331	8938.37	-0.201164	0.0668076	-3.0111	0.00260306	0.0271361	Larp1	11	58009064	58062034	1
ENSMUSG00000097554	342.722	0.341649	0.113495	3.01026	0.00261027	0.0271868	Gm26825	5	5781530	5783636	1
ENSMUSG00000002010	3753.75	-0.190134	0.0631678	-3.00998	0.00261263	0.0271868	Idh3g	X	73778963	73786897	-1
ENSMUSG00000069094	2447.61	-0.201612	0.0670131	-3.00855	0.00262495	0.0272905	Pde7a	3	19223108	19311322	-1
ENSMUSG00000028164	7531.82	-0.165135	0.0549038	-3.00771	0.00263221	0.0273232	Manba	3	135485611	135571404	1
ENSMUSG00000030793	582.023	-0.311526	0.103587	-3.00737	0.00263519	0.0273232	Pycard	7	127989708	127993867	-1
ENSMUSG00000038600	79.9412	-0.417395	0.138781	-3.00759	0.00263327	0.0273232	Atp6v0a4	6	38048483	38124586	-1
ENSMUSG00000046668	748.168	-0.259512	0.0863586	-3.00506	0.00265531	0.0275072	Cxxc5	18	35829818	35861687	1
ENSMUSG00000048058	1475.07	-0.221567	0.0737538	-3.00414	0.00266329	0.0275652	Ldlrad3	2	101950203	102186385	-1
ENSMUSG00000092354	79.4994	-0.417367	0.138992	-3.00282	0.00267495	0.027661	Gm20548	5	101837416	101846410	1
ENSMUSG00000024431	849.553	0.280937	0.0936703	2.99921	0.00270684	0.0279658	Nr3c1	18	39410545	39491301	-1
ENSMUSG00000026956	326.718	-0.328888	0.109673	-2.99881	0.00271035	0.0279771	Uap1l1	2	25359889	25365682	-1
ENSMUSG00000030867	3986.74	-0.190685	0.0635948	-2.99844	0.00271366	0.0279863	Plk1	7	122159439	122169873	1
ENSMUSG00000030986	2126.3	-0.199171	0.0664777	-2.99606	0.0027349	0.0281802	Dhx32	7	133720942	133782726	-1
ENSMUSG00000034930	226.615	0.375188	0.125254	2.99542	0.0027407	0.0282149	Rtkn	6	83135463	83152579	1
ENSMUSG00000027447	509.337	-0.326505	0.10904	-2.99436	0.00275022	0.0282876	Cst3	2	148871722	148875692	-1
ENSMUSG00000047878	228.566	-0.367141	0.122798	-2.98979	0.00279169	0.0286632	A4galt	15	83226726	83251774	-1
ENSMUSG00000080440	345.876	0.336326	0.112485	2.98995	0.00279022	0.0286632	Gm25848	16	32243712	32243855	-1
ENSMUSG00000013663	5889.57	-0.196616	0.0657699	-2.98946	0.00279474	0.028669	Pten	19	32757497	32826160	1
ENSMUSG00000032374	3764.85	0.199099	0.066609	2.98907	0.00279831	0.0286802	Plod2	9	92542223	92608428	1
ENSMUSG00000020644	305.671	-0.330918	0.110733	-2.98844	0.00280407	0.0286883	Id2	12	25093801	25096092	-1
ENSMUSG00000024539	5369.41	-0.179468	0.0600505	-2.98861	0.0028025	0.0286883	Ptpn2	18	67665511	67724595	-1
ENSMUSG00000044221	8374.99	0.170526	0.0570759	2.98771	0.00281078	0.0287316	Grsf1	5	88659448	88676171	-1
ENSMUSG00000062031	346.204	-0.317009	0.106124	-2.98715	0.00281588	0.0287393	Athl1	7	140941391	140947664	1
ENSMUSG00000088948	131.801	-0.412122	0.137968	-2.98709	0.00281651	0.0287393	Gm23262	7	111076060	111076227	-1
ENSMUSG00000056608	3773.7	-0.223033	0.0746955	-2.98589	0.00282751	0.0288261	Chd9	8	90828835	91054508	1
ENSMUSG00000020648	396.744	0.316042	0.105876	2.98502	0.00283563	0.028858	Dus4l	12	31640055	31654826	-1
ENSMUSG00000040648	9016.07	-0.16884	0.0565593	-2.98519	0.00283404	0.028858	Ppip5k2	1	97706048	97770411	-1
ENSMUSG00000079834	98.7858	0.409514	0.137258	2.98354	0.00284939	0.0289471	Tmlhe	GL456233.1	159647	334183	1
ENSMUSG00000105704	2321.99	-0.203311	0.0681429	-2.9836	0.00284879	0.0289471	Gm43055	5	86728906	86817106	1
ENSMUSG00000040249	843.022	0.276783	0.0928057	2.98239	0.00286004	0.0290297	Lrp1	10	127538161	127621148	-1
ENSMUSG00000022125	1010.88	-0.242419	0.0813244	-2.98088	0.00287418	0.0291477	Cln5	14	103070216	103077579	1
ENSMUSG00000003559	678.66	0.269464	0.090497	2.9776	0.00290513	0.0293585	As3mt	19	46707443	46741095	1
ENSMUSG00000017774	1696.15	0.230229	0.0773134	2.97787	0.00290262	0.0293585	Myo1c	11	75650504	75673910	1
ENSMUSG00000030602	1824.25	-0.225491	0.0757186	-2.97801	0.00290127	0.0293585	Pak4	7	28558819	28598185	-1
ENSMUSG00000036819	1033.94	0.242025	0.0812747	2.97787	0.00290263	0.0293585	Jmjd4	11	59450045	59458567	1
ENSMUSG00000028435	268.619	0.341756	0.114841	2.9759	0.00292126	0.0294648	Aqp3	4	41092722	41098183	-1
ENSMUSG00000031520	418.152	0.302833	0.101769	2.97569	0.00292328	0.0294648	Vegfc	8	54077532	54186454	1
ENSMUSG00000031928	3980.99	-0.184422	0.0619672	-2.97613	0.00291911	0.0294648	Mre11a	9	14784654	14837123	1
ENSMUSG00000044636	586.625	0.300312	0.100932	2.97541	0.00292602	0.0294666	Csrnp2	15	100479570	100495239	-1
ENSMUSG00000029836	10010.4	-0.166902	0.0561056	-2.97479	0.0029319	0.0295001	Cbx3	6	51470360	51483704	1
ENSMUSG00000026749	638.364	0.276732	0.0930511	2.97398	0.00293964	0.0295523	Nek6	2	38511643	38594606	1
ENSMUSG00000018470	94.295	0.408269	0.137311	2.9733	0.00294613	0.0295716	Kcnab3	11	69326258	69333042	1
ENSMUSG00000024782	488.829	0.292966	0.098534	2.97325	0.00294667	0.0295716	Ak3	19	29020833	29047961	-1
ENSMUSG00000019188	890.484	0.239729	0.0806604	2.97208	0.00295792	0.0296449	H13	2	152669461	152708670	1
ENSMUSG00000027547	10461.6	-0.192158	0.0646689	-2.97141	0.00296438	0.0296449	Sall4	2	168748332	168767943	-1
ENSMUSG00000050567	374.888	-0.31227	0.105081	-2.97172	0.0029614	0.0296449	Maml1	11	50255634	50292311	-1
ENSMUSG00000059461	240.638	-0.373138	0.125567	-2.97162	0.00296229	0.0296449	Gm7331	X	162566857	162567243	1
ENSMUSG00000061731	2874.66	-0.194039	0.0653077	-2.97116	0.0029668	0.0296449	Ext1	15	53064038	53346159	-1
ENSMUSG00000037101	213.567	0.358446	0.120758	2.96831	0.00299446	0.0298954	Ttc29	8	78213297	78394326	1
ENSMUSG00000027317	76.196	0.413758	0.139418	2.96775	0.00299985	0.0299234	Ppp1r14d	2	119218119	119229906	-1
ENSMUSG00000025351	636.661	0.275571	0.0928726	2.9672	0.0030053	0.0299519	Cd63	10	128908919	128912816	1
ENSMUSG00000063410	2452.74	-0.196369	0.0662135	-2.9657	0.00301999	0.0300724	Stk24	14	121286343	121379334	-1
ENSMUSG00000041235	3905.75	-0.215905	0.072826	-2.96468	0.00303002	0.0301464	Chd7	4	8690406	8867659	1
ENSMUSG00000020482	2825.21	0.18801	0.0634447	2.96336	0.00304296	0.0302231	Ccdc117	11	5528887	5542187	-1
ENSMUSG00000054405	14518.7	-0.174542	0.0588993	-2.9634	0.00304262	0.0302231	Dnajc8	4	132535550	132553742	1
ENSMUSG00000030609	3477.04	0.213112	0.0719377	2.96245	0.00305199	0.0302867	Aen	7	78895854	78911209	1
ENSMUSG00000026283	4559.22	0.184272	0.0622119	2.96201	0.00305642	0.0303047	Ing5	1	93803965	93822101	1
ENSMUSG00000092274	934.448	-0.266671	0.0900637	-2.96092	0.00306721	0.0303856	Neat1	19	5824708	5845478	-1
ENSMUSG00000015652	750.593	0.253757	0.0857599	2.95893	0.00308712	0.0305567	Steap1	5	5736317	5749326	-1
ENSMUSG00000082352	406.498	-0.302471	0.102232	-2.95866	0.0030898	0.0305571	Gm13228	4	145574528	145575161	1
ENSMUSG00000002257	1162.02	0.258577	0.0874603	2.95651	0.00311146	0.0306925	Def6	17	28207778	28228608	1
ENSMUSG00000016200	520.972	0.307034	0.103843	2.95671	0.00310945	0.0306925	Syt14	1	192891233	193035775	-1
ENSMUSG00000024601	870.71	-0.259204	0.087664	-2.95679	0.00310863	0.0306925	Isoc1	18	58659482	58679570	1
ENSMUSG00000085412	1252.77	0.225224	0.0762188	2.95496	0.00312708	0.0308203	Halr1	6	52102949	52113684	1
ENSMUSG00000027427	3896.88	0.177603	0.0601323	2.95355	0.00314146	0.0309356	Polr3f	2	144527718	144541995	1
ENSMUSG00000038403	78.1342	0.411583	0.13939	2.95274	0.00314969	0.0309903	Hfe2	3	96525172	96529210	1
ENSMUSG00000061411	169.17	0.380368	0.128842	2.9522	0.00315516	0.0310177	Nol4l	2	153407462	153529971	-1
ENSMUSG00000033985	814.624	-0.246612	0.0835918	-2.95019	0.00317582	0.0311943	Tesk2	4	116720948	116805956	1
ENSMUSG00000028807	2510.77	-0.190182	0.0644861	-2.9492	0.00318601	0.0312678	Zbtb8a	4	129353628	129378116	-1
ENSMUSG00000021456	133.348	0.387751	0.131566	2.94721	0.00320659	0.0314165	Fbp2	13	62836884	62858400	-1
ENSMUSG00000063785	8554	-0.170087	0.0577079	-2.94737	0.00320487	0.0314165	Utp14a	X	48256862	48282453	1
ENSMUSG00000018547	2954.29	0.203531	0.0690899	2.94588	0.00322033	0.0314179	Pip4k2b	11	97715157	97744704	-1
ENSMUSG00000021133	925.477	0.243855	0.0827659	2.94632	0.00321581	0.0314179	Susd6	12	80790532	80880832	1
ENSMUSG00000022526	470.204	0.291937	0.0990991	2.94591	0.00322002	0.0314179	Zfp251	15	76852148	76871435	-1
ENSMUSG00000036398	2175.76	0.218651	0.0742191	2.94602	0.00321895	0.0314179	Ppp1r11	17	36948356	36951741	-1
ENSMUSG00000049097	161.731	0.37659	0.127812	2.94645	0.00321446	0.0314179	Ankrd34a	3	96596636	96599775	1
ENSMUSG00000005683	7800.45	0.160064	0.0543669	2.94415	0.00323848	0.0315314	Cs	10	128337832	128362479	1
ENSMUSG00000020608	8520.67	-0.17229	0.058528	-2.94373	0.00324287	0.0315314	Smc6	12	11265886	11319785	1
ENSMUSG00000040697	385.512	-0.311533	0.105811	-2.94423	0.00323761	0.0315314	Dnajc16	4	141760189	141790931	-1
ENSMUSG00000044573	1111.27	0.227676	0.0773361	2.94398	0.00324018	0.0315314	Acp1	12	30893326	30911612	-1
ENSMUSG00000024376	5743.77	0.170657	0.0579972	2.9425	0.00325578	0.0316303	Epb41l4a	18	33796327	34007206	-1
ENSMUSG00000020130	1752.6	-0.202799	0.0689333	-2.94196	0.00326145	0.0316588	Tbc1d15	10	115197877	115251493	-1
ENSMUSG00000022995	26531.8	-0.173517	0.0590193	-2.94	0.00328217	0.0318065	Enah	1	181896384	182019990	-1
ENSMUSG00000031691	3804.87	0.199514	0.0678562	2.94025	0.0032795	0.0318065	Tnpo2	8	85036915	85057583	1
ENSMUSG00000005973	5623.66	0.16772	0.057071	2.9388	0.00329486	0.0319027	Rcn1	2	105386291	105399319	-1
ENSMUSG00000026753	2887.07	-0.187465	0.063813	-2.93772	0.00330632	0.0319601	Ppp6c	2	39194354	39226451	-1
ENSMUSG00000030726	3825.33	-0.188182	0.064057	-2.93773	0.00330623	0.0319601	Pold3	7	100082111	100121565	-1
ENSMUSG00000033713	615.257	-0.29766	0.101385	-2.93595	0.00332531	0.0320647	Foxn3	12	99194980	99450111	-1
ENSMUSG00000035199	628.967	0.274851	0.0936164	2.93593	0.00332546	0.0320647	Arl6ip5	6	97210689	97233315	1
ENSMUSG00000096175	2124.18	-0.191666	0.0652804	-2.93605	0.00332425	0.0320647	Gm21761	13	119912095	119929272	-1
ENSMUSG00000063694	3090.35	0.186	0.0633648	2.93538	0.00333138	0.0320951	Cycs	6	50562563	50566538	-1
ENSMUSG00000058704	3819.13	0.180384	0.061466	2.9347	0.00333868	0.0321386	Memo1	17	74200706	74294883	-1
ENSMUSG00000030319	375.355	-0.304476	0.103819	-2.93275	0.00335979	0.0323149	Cand2	6	115774538	115805557	1
ENSMUSG00000073650	278.878	0.333972	0.113898	2.9322	0.00336571	0.0323449	Catip	1	74362108	74369321	1
ENSMUSG00000068699	442.238	-0.302315	0.10313	-2.9314	0.00337442	0.0324017	Flnc	6	29433256	29461883	1
ENSMUSG00000020592	742.86	0.274404	0.0936468	2.9302	0.00338742	0.0324995	Sdc1	12	8771323	8793715	1
ENSMUSG00000040850	17563.2	-0.182759	0.062385	-2.92953	0.00339473	0.0325427	Psme4	11	30771726	30880361	1
ENSMUSG00000020646	688.099	-0.256043	0.0874354	-2.92836	0.0034075	0.0326132	Mboat2	12	24831599	24960301	1
ENSMUSG00000035049	3930.97	-0.173715	0.059322	-2.92834	0.00340773	0.0326132	Rrp12	19	41862852	41896153	-1
ENSMUSG00000048371	541.566	0.281166	0.0960317	2.92784	0.00341326	0.0326391	Pdp2	8	104591468	104596836	1
ENSMUSG00000006342	157.282	-0.381755	0.130419	-2.92715	0.00342085	0.0326743	Susd2	10	75636619	75644008	-1
ENSMUSG00000091311	190.222	-0.367156	0.125438	-2.92699	0.00342259	0.0326743	Spata31d1b	13	59712284	59719289	1
ENSMUSG00000074653	101.201	-0.402368	0.137499	-2.92632	0.00342993	0.0327173	Lrrc31	3	30679058	30699843	-1
ENSMUSG00000027339	322.714	0.315453	0.107975	2.92154	0.00348306	0.0331694	Rassf2	2	131989415	132030258	-1
ENSMUSG00000060739	3695.56	-0.210128	0.071923	-2.92158	0.00348266	0.0331694	Nsa2	13	97129427	97137926	-1
ENSMUSG00000026662	3813.04	-0.173953	0.0595599	-2.92064	0.00349313	0.033233	Sephs1	2	4881564	4910557	1
ENSMUSG00000029103	2425.09	-0.194127	0.066472	-2.92043	0.00349549	0.033233	Lrpap1	5	35091501	35105766	-1
ENSMUSG00000056536	861.456	0.242192	0.0830001	2.91797	0.00352316	0.0334411	Pign	1	105518422	105663677	-1
ENSMUSG00000067336	1153.36	0.25846	0.0885735	2.91802	0.00352256	0.0334411	Bmpr2	1	59763400	59879014	1
ENSMUSG00000027238	241.54	-0.340071	0.116554	-2.9177	0.00352626	0.0334431	Frmd5	2	121545529	121807087	-1
ENSMUSG00000021319	247.992	-0.349095	0.119681	-2.91688	0.00353556	0.0335038	Sfrp4	13	19623175	19632821	1
ENSMUSG00000044149	1433.29	-0.221074	0.0758108	-2.91613	0.00354404	0.0335566	Nkrf	X	36887540	36902899	-1
ENSMUSG00000021715	3002.73	-0.188697	0.0647896	-2.91246	0.00358591	0.0339253	Cwc27	13	104631140	104817142	-1
ENSMUSG00000016534	1169.41	0.220419	0.0756936	2.91199	0.0035913	0.0339485	Lamp2	X	38401357	38456454	-1
ENSMUSG00000025395	4947.08	0.187832	0.0645191	2.91127	0.00359968	0.0339999	Prim1	10	128015168	128030037	1
ENSMUSG00000037519	2950.28	-0.186535	0.0641271	-2.90883	0.00362785	0.034238	Ppfia1	7	144476758	144553729	-1
ENSMUSG00000032849	3562.68	-0.184805	0.0635982	-2.90582	0.00366294	0.034541	Abcc4	14	118482692	118706219	-1
ENSMUSG00000069631	1138.41	0.220435	0.0758707	2.9054	0.00366783	0.0345589	Strada	11	106163330	106202168	-1
ENSMUSG00000056758	190.948	-0.366088	0.126033	-2.90469	0.00367616	0.0346092	Hmga2	10	120361275	120476469	-1
ENSMUSG00000015013	745.091	-0.271347	0.0934316	-2.90423	0.00368152	0.0346315	Trappc2l	8	122611626	122615588	1
ENSMUSG00000025266	10450.6	-0.156987	0.0540656	-2.90363	0.0036886	0.0346364	Gnl3l	X	150983141	151017322	-1
ENSMUSG00000036257	1976.49	-0.196364	0.0676317	-2.90343	0.00369103	0.0346364	Pnpla8	12	44221370	44312343	1
ENSMUSG00000066000	9858.95	-0.177698	0.0611923	-2.90393	0.00368512	0.0346364	2610305D13Rik	4	147611937	147642513	-1
ENSMUSG00000030515	678.425	-0.254666	0.0877444	-2.90236	0.00370361	0.0347262	Tarsl2	7	65644898	65692091	1
ENSMUSG00000033632	459.501	-0.286697	0.0988211	-2.90117	0.00371771	0.034802	AW554918	18	25168999	25467321	1
ENSMUSG00000046753	995.851	-0.243517	0.0839374	-2.90118	0.0037176	0.034802	Ccdc66	14	27482412	27508460	-1
ENSMUSG00000081824	545.405	0.287659	0.099215	2.89935	0.00373941	0.0349768	BC002163	16	42955631	42955949	1
ENSMUSG00000024008	173.208	-0.383748	0.132392	-2.89857	0.00374872	0.0350272	Cpne5	17	29156550	29237797	-1
ENSMUSG00000030310	518.766	0.274676	0.0947687	2.89839	0.00375086	0.0350272	Slc6a1	6	114282635	114317532	1
ENSMUSG00000024033	91.1361	-0.40135	0.138543	-2.89692	0.00376844	0.035163	Rsph1	17	31255019	31277356	-1
ENSMUSG00000079523	15485.8	-0.184108	0.0635719	-2.89607	0.00377873	0.0352306	Tmsb10	6	72957347	72958748	-1
ENSMUSG00000010205	2002.04	-0.20642	0.0712945	-2.89531	0.00378783	0.035287	Raver1	9	21074168	21091988	-1
ENSMUSG00000060073	9659.53	0.15342	0.053003	2.89455	0.00379705	0.0353444	Psma3	12	70974621	70996347	1
ENSMUSG00000020522	1503.85	0.211688	0.0731592	2.89352	0.00380947	0.035403	Mfap3	11	57518664	57533815	1
ENSMUSG00000061665	5792.36	-0.201165	0.0695205	-2.89361	0.00380846	0.035403	Cd2ap	17	42792951	42876424	-1
ENSMUSG00000031792	436.88	0.292644	0.10118	2.8923	0.00382427	0.0355119	Usb1	8	95332292	95347507	1
ENSMUSG00000031938	427.137	-0.291285	0.100735	-2.89161	0.00383275	0.0355336	4931406C07Rik	9	15283337	15306448	-1
ENSMUSG00000057322	7556.46	-0.238738	0.08256	-2.89169	0.0038317	0.0355336	Rpl38	11	114668524	114672331	1
ENSMUSG00000048429	1308.44	0.217441	0.0752053	2.8913	0.00383647	0.0355396	1810026J23Rik	9	21592722	21595970	1
ENSMUSG00000026950	156.249	-0.392056	0.135742	-2.88825	0.00387393	0.0358579	Neb	2	52136647	52338798	-1
ENSMUSG00000023942	3292.34	0.189369	0.0656154	2.88604	0.00390124	0.0360818	Slc29a1	17	45585200	45599606	-1
ENSMUSG00000026723	333.228	-0.322944	0.111914	-2.88564	0.00390614	0.0360983	Trdmt1	2	13509014	13544668	-1
ENSMUSG00000002068	16725.7	0.149741	0.051901	2.88513	0.00391255	0.0361286	Ccne1	7	38097984	38107534	-1
ENSMUSG00000029603	150.263	-0.372009	0.12896	-2.88469	0.00391801	0.0361501	Dtx1	5	120680202	120711927	-1
ENSMUSG00000029578	4805.2	-0.168433	0.058444	-2.88196	0.00395211	0.0363487	Wipi2	5	142627698	142670588	1
ENSMUSG00000041671	900.956	-0.240058	0.0832914	-2.88215	0.00394972	0.0363487	Pyroxd1	6	142345654	142363257	1
ENSMUSG00000058881	705.797	0.283032	0.0982017	2.88215	0.00394976	0.0363487	Zfp516	18	82910879	83005314	1
ENSMUSG00000098905	929.595	-0.23476	0.0814467	-2.88238	0.00394682	0.0363487	Zfp953	13	67339307	67360605	-1
ENSMUSG00000019873	542.252	-0.284631	0.0988062	-2.8807	0.00396791	0.0364571	Reep3	10	67009189	67096988	-1
ENSMUSG00000046873	822.202	-0.24767	0.085981	-2.88052	0.0039702	0.0364571	Mbtps2	X	157535371	157598715	-1
ENSMUSG00000069996	85.5406	-0.399108	0.138614	-2.87927	0.00398601	0.0365733	Gm7125	15	68876790	68877062	1
ENSMUSG00000031561	1231.51	-0.24884	0.086446	-2.87857	0.00399488	0.0366256	Tenm3	8	48227682	48844026	-1
ENSMUSG00000009030	4379.44	0.166699	0.0579616	2.87603	0.00402716	0.0368922	Pdcl	2	37350074	37359332	-1
ENSMUSG00000050379	837.543	0.239969	0.0834995	2.87389	0.00405448	0.0371131	2006-09-01	X	36911326	36991794	-1
ENSMUSG00000032997	238.505	0.371423	0.129345	2.87157	0.00408433	0.0373273	Chpf	1	75474569	75479307	-1
ENSMUSG00000037860	1699.58	-0.214672	0.074754	-2.87171	0.00408261	0.0373273	Aim2	1	173350879	173466040	1
ENSMUSG00000029826	1430.72	0.215983	0.075234	2.87082	0.0040941	0.0373869	Zc3hav1	6	38305286	38354603	-1
ENSMUSG00000047361	110.516	-0.39241	0.136823	-2.86801	0.00413056	0.0376901	Gm973	1	59516264	59636417	1
ENSMUSG00000000142	625.279	-0.268799	0.0937678	-2.86665	0.00414846	0.0378236	Axin2	11	108920349	108950783	1
ENSMUSG00000078954	237.083	-0.341568	0.119181	-2.86596	0.00415744	0.0378756	Arhgap8	15	84720052	84772207	1
ENSMUSG00000061517	94.8208	-0.394669	0.137753	-2.86505	0.00416943	0.037955	Sox21	14	118233232	118237030	-1
ENSMUSG00000040511	756.64	0.249586	0.0871695	2.86323	0.00419348	0.0381438	Pvr	7	19903578	19921160	-1
ENSMUSG00000027010	2971.55	-0.1813	0.0633934	-2.85993	0.00423738	0.0385129	Slc25a12	2	71271063	71367749	-1
ENSMUSG00000087207	1853.88	-0.212089	0.0741737	-2.85936	0.00424498	0.0385516	Gm13147	4	147230284	147259338	1
ENSMUSG00000023118	1859.5	-0.219298	0.076711	-2.85876	0.00425297	0.0385939	Sympk	7	19024377	19054618	1
ENSMUSG00000042195	1719.79	-0.2023	0.0708171	-2.85665	0.00428135	0.038821	Slc35f2	9	53771535	53818161	1
ENSMUSG00000020889	118.332	-0.384055	0.134473	-2.85601	0.00429004	0.0388692	Nr1d1	11	98767932	98775333	-1
ENSMUSG00000021891	1963.39	0.225561	0.0790029	2.8551	0.00430239	0.0389506	Mettl6	14	31478320	31495030	-1
ENSMUSG00000031634	721.335	0.246629	0.0864031	2.8544	0.00431187	0.0390059	Ufsp2	8	45975528	45996958	1
ENSMUSG00000039994	5418.42	0.173222	0.0606961	2.85392	0.00431831	0.0390336	Timeless	10	128232065	128252941	1
ENSMUSG00000000561	7634.49	0.157373	0.055169	2.85256	0.00433689	0.039171	Wdr77	3	105959369	105970037	1
ENSMUSG00000072774	275.833	-0.32857	0.115206	-2.85201	0.00434436	0.0392077	Zfp951	5	104813169	104860070	-1
ENSMUSG00000025451	1582.61	0.207473	0.0727571	2.85159	0.00435011	0.039229	Paip1	13	119428601	119458218	1
ENSMUSG00000022426	922.67	0.229158	0.0803704	2.85128	0.00435442	0.0392373	Josd1	15	79674250	79687872	-1
ENSMUSG00000022911	960.633	-0.230574	0.0808789	-2.85086	0.00436009	0.0392578	Arl13b	16	62793685	62847040	-1
ENSMUSG00000078502	637.617	-0.256788	0.0900954	-2.85018	0.00436946	0.0393115	Gm13212	4	145585166	145625345	1
ENSMUSG00000028822	2246.41	0.197898	0.0694737	2.84852	0.00439225	0.0394859	Tmem50a	4	134897849	134915024	-1
ENSMUSG00000027397	10899.3	-0.165464	0.0581125	-2.84731	0.00440901	0.0395539	Slc20a1	2	129198764	129211616	1
ENSMUSG00000059900	290.76	-0.333372	0.117078	-2.84745	0.00440713	0.0395539	Tmem40	6	115729131	115762410	-1
ENSMUSG00000061479	3252.75	-0.203011	0.0713011	-2.84723	0.00441008	0.0395539	Snrpa	7	27187005	27196271	-1
ENSMUSG00000035107	1668.97	-0.212237	0.0745843	-2.84561	0.00443269	0.0397259	Dcbld2	16	58408443	58469727	1
ENSMUSG00000032305	372.313	-0.294155	0.103437	-2.84382	0.00445769	0.0399189	Fam219b	9	57537528	57543187	1
ENSMUSG00000045010	78.037	0.395625	0.139144	2.84327	0.00446531	0.0399562	Gm4779	X	101790053	101793308	-1
ENSMUSG00000032558	400.56	0.289303	0.101814	2.84148	0.0044905	0.0401196	Nphp3	9	104002544	104153483	1
ENSMUSG00000036879	1103.18	0.248368	0.0874062	2.84154	0.00448964	0.0401196	Phkb	8	85840959	86061376	1
ENSMUSG00000038354	281.726	-0.321938	0.113347	-2.84028	0.00450733	0.0402388	Ankrd35	3	96670131	96691032	1
ENSMUSG00000010911	398.006	0.299408	0.105435	2.83975	0.0045149	0.0402443	Apip	2	103073675	103092644	1
ENSMUSG00000039735	4965.92	-0.163409	0.0575434	-2.83975	0.00451482	0.0402443	Fnbp1l	3	122538719	122619715	-1
ENSMUSG00000009090	2232.75	-0.199513	0.0702835	-2.83869	0.00452985	0.0403464	Ap1b1	11	4986824	5042791	1
ENSMUSG00000026547	1923.32	0.212803	0.0750487	2.83553	0.00457492	0.0407165	Tagln2	1	172500047	172507380	1
ENSMUSG00000045767	1498.52	-0.207936	0.0733391	-2.83527	0.00457864	0.0407182	B230219D22Rik	13	55693124	55703499	1
ENSMUSG00000032621	4157.86	-0.1796	0.0633944	-2.83305	0.00461058	0.0409707	Srek1	13	103741615	103764504	-1
ENSMUSG00000001518	689.962	-0.246753	0.0871542	-2.83122	0.00463702	0.041174	Itfg2	6	128409444	128424931	-1
ENSMUSG00000062014	2715.08	0.181558	0.0641399	2.83065	0.0046453	0.0412159	Gmfb	14	46808149	46822242	-1
ENSMUSG00000036499	1538.88	-0.216909	0.0766366	-2.83036	0.00464963	0.0412227	Eea1	10	95940663	96045518	1
ENSMUSG00000031389	1417.52	-0.232435	0.0821788	-2.8284	0.00467812	0.0414435	Arhgap4	X	73891442	73921870	-1
ENSMUSG00000039298	3424.21	-0.196922	0.0696544	-2.82714	0.00469663	0.0415756	Cdk5rap2	4	70216856	70410443	-1
ENSMUSG00000028347	6991.94	-0.169995	0.0601388	-2.8267	0.00470301	0.0416002	Tmeff1	4	48585174	48663131	1
ENSMUSG00000038569	777.294	0.252829	0.0894759	2.82567	0.00471819	0.0417026	Rad9b	5	122323223	122354233	-1
ENSMUSG00000024312	3630.64	-0.180209	0.0637905	-2.82501	0.00472786	0.0417561	Wdr46	17	33940660	33949695	1
ENSMUSG00000018166	745.754	0.244863	0.0867169	2.82371	0.00474716	0.0418946	Erbb3	10	128567523	128589652	-1
ENSMUSG00000030541	2648.96	0.188849	0.0668931	2.82315	0.00475545	0.041914	Idh2	7	80094846	80115392	-1
ENSMUSG00000046000	900.466	0.237688	0.084195	2.82307	0.0047566	0.041914	Naa11	5	97382198	97392379	-1
ENSMUSG00000041313	2044.31	0.21833	0.0773521	2.82254	0.00476445	0.0419511	Slc7a1	5	148327410	148399904	-1
ENSMUSG00000001100	3910.54	0.176749	0.0626666	2.82047	0.00479541	0.0421916	Poldip2	11	78512193	78522736	1
ENSMUSG00000029385	460.15	0.293223	0.104024	2.81881	0.00482022	0.0423776	Ccng2	5	93267257	93276231	1
ENSMUSG00000074656	26866.8	0.14614	0.0518857	2.81657	0.00485392	0.0426415	Eif2s2	2	154871410	154892935	-1
ENSMUSG00000037994	258.151	0.331102	0.117573	2.81613	0.00486058	0.0426675	Slc9b2	3	135307700	135345387	1
ENSMUSG00000023885	107.316	-0.381183	0.135392	-2.81541	0.00487144	0.0427304	Thbs2	17	14665500	14694262	-1
ENSMUSG00000038007	1257.4	-0.228687	0.0813361	-2.81162	0.0049292	0.0432043	Acer2	4	86874396	86934822	1
ENSMUSG00000040389	1308.36	0.217646	0.0774816	2.80901	0.00496945	0.0435241	Wdr47	3	108591279	108645719	1
ENSMUSG00000058569	3386.07	0.179165	0.0638197	2.80736	0.00499499	0.0437146	Tmed9	13	55593135	55597663	1
ENSMUSG00000027498	2144.78	-0.183282	0.0652973	-2.80689	0.00500229	0.0437455	Cstf1	2	172370681	172382448	1
ENSMUSG00000042524	275.643	0.320424	0.114292	2.80356	0.00505419	0.0441659	Sun2	15	79724070	79742536	-1
ENSMUSG00000031434	282.514	0.322395	0.115013	2.80313	0.00506099	0.0441919	Morc4	X	139821632	139871677	-1
ENSMUSG00000038456	893.439	0.228863	0.0816621	2.80257	0.00506976	0.0442351	Dennd2a	6	39462378	39557867	-1
ENSMUSG00000027829	2445.24	-0.181385	0.0647381	-2.80183	0.00508139	0.0442843	Ccnl1	3	65946151	65958249	-1
ENSMUSG00000047676	954.916	0.288557	0.102993	2.80172	0.00508306	0.0442843	Rpsa-ps10	3	150072658	150073542	-1
ENSMUSG00000017453	1578.76	-0.204368	0.0729612	-2.80105	0.00509364	0.0443431	Pipox	11	77880615	77894096	-1
ENSMUSG00000025085	108.702	-0.379383	0.135481	-2.80027	0.00510598	0.0443837	Ablim1	19	57032733	57314919	-1
ENSMUSG00000037627	354.105	0.302369	0.107971	2.80046	0.00510296	0.0443837	Rgs22	15	36009479	36140400	-1
ENSMUSG00000005198	5342.26	-0.189195	0.0675744	-2.79981	0.00511327	0.0443967	Polr2a	11	69733997	69758637	-1
ENSMUSG00000030216	4341.06	-0.188763	0.0674228	-2.79969	0.00511517	0.0443967	Wbp11	6	136813654	136828233	-1
ENSMUSG00000031776	1372.74	0.229838	0.082112	2.79908	0.00512479	0.0444469	Arl2bp	8	94666755	94674417	1
ENSMUSG00000023004	2874.32	-0.198287	0.0708466	-2.79882	0.00512892	0.0444494	Tuba1b	15	98931425	98934565	-1
ENSMUSG00000021906	2522.03	0.188942	0.0675739	2.79608	0.00517273	0.0447954	Oxnad1	14	32085374	32103202	1
ENSMUSG00000090714	583.91	-0.256243	0.0916555	-2.79572	0.00517845	0.0448114	Zscan4d	7	11161374	11166182	-1
ENSMUSG00000021188	1558.92	0.218625	0.078208	2.79542	0.00518316	0.0448145	Trip11	12	101834043	101913267	-1
ENSMUSG00000028838	101.045	0.384576	0.137584	2.79521	0.00518656	0.0448145	Extl1	4	134356372	134383850	-1
ENSMUSG00000032431	1543.72	-0.226368	0.0810201	-2.79397	0.00520651	0.0448862	Crtap	9	114375134	114390675	-1
ENSMUSG00000045128	7887.55	-0.224471	0.0803388	-2.79405	0.00520526	0.0448862	Rpl18a	8	70894722	70897443	-1
ENSMUSG00000081752	113.249	-0.377552	0.135129	-2.79401	0.00520587	0.0448862	Gm14680	X	62775585	62776685	-1
ENSMUSG00000060081	665.534	-0.289111	0.103539	-2.79229	0.00523357	0.0450859	Hist1h2aa	13	23934462	23934851	1
ENSMUSG00000028224	2187.4	-0.184956	0.0663176	-2.78894	0.00528815	0.0454565	Nbn	4	15957925	15992589	1
ENSMUSG00000039740	905.15	0.232847	0.0834898	2.78892	0.00528839	0.0454565	Alg2	4	47465067	47474333	-1
ENSMUSG00000091625	2064.28	-0.205826	0.0737915	-2.78929	0.00528241	0.0454565	Lsm5	6	56701063	56704710	-1
ENSMUSG00000101678	4576.72	-0.16372	0.0587239	-2.78796	0.00530417	0.0455583	Gm29609	5	31144739	31179911	-1
ENSMUSG00000010376	3693.36	0.228986	0.0821599	2.78708	0.00531862	0.0456146	Nedd8	14	55662265	55671906	-1
ENSMUSG00000039953	1744.23	-0.225092	0.0807571	-2.78728	0.0053153	0.0456146	Clstn1	4	149586468	149648899	1
ENSMUSG00000026037	13966.3	0.14376	0.0516058	2.78574	0.00534065	0.0457357	Orc2	1	58462771	58505109	-1
ENSMUSG00000031805	234.931	-0.340603	0.122265	-2.78578	0.00533993	0.0457357	Jak3	8	71676296	71690575	1
ENSMUSG00000022805	91.5626	0.384894	0.138385	2.78133	0.00541364	0.0462623	Maats1	16	38297754	38342143	-1
ENSMUSG00000040167	596.163	-0.25169	0.0904935	-2.7813	0.00541414	0.0462623	Ikzf5	7	131388652	131410521	-1
ENSMUSG00000070462	518.524	-0.291874	0.104926	-2.78171	0.0054073	0.0462623	Mesdc1	7	83879873	83884305	-1
ENSMUSG00000027663	1632.13	0.210499	0.0757375	2.77933	0.00544716	0.0465101	Zmat3	3	32334792	32366014	-1
ENSMUSG00000021895	898.653	-0.228251	0.0821383	-2.77886	0.00545505	0.0465431	Arhgef3	14	27238039	27403904	1
ENSMUSG00000026208	243.361	0.329573	0.118683	2.77692	0.00548774	0.0467874	Des	1	75360329	75368579	1
ENSMUSG00000021403	743.613	0.247614	0.0891846	2.77642	0.00549606	0.0468238	Serpinb9b	13	33027416	33041884	1
ENSMUSG00000024659	555.579	0.261161	0.0941593	2.77361	0.00554383	0.047196	Anxa1	19	20373428	20390944	-1
ENSMUSG00000028127	3437.09	-0.179292	0.0646885	-2.77162	0.00557774	0.0474498	Abcd3	3	121758774	121815302	-1
ENSMUSG00000037795	3319.72	0.207954	0.0750625	2.7704	0.00559869	0.047593	N4bp2	5	65763521	65830108	1
ENSMUSG00000029913	1746.24	-0.192165	0.0693806	-2.76972	0.00561047	0.0476581	Prdm5	6	65778988	65937010	1
ENSMUSG00000020282	182.65	0.362982	0.131081	2.76915	0.00562027	0.0477063	Rhbdf1	11	32209585	32222300	-1
ENSMUSG00000021270	291259	-0.144597	0.0522424	-2.76782	0.0056433	0.0477673	Hsp90aa1	12	110690605	110702728	-1
ENSMUSG00000022565	2480.48	-0.234216	0.0846096	-2.7682	0.00563677	0.0477673	Plec	15	76170974	76232574	-1
ENSMUSG00000025366	2373.42	0.18817	0.0679917	2.76754	0.00564812	0.0477673	Esyt1	10	128510248	128525859	-1
ENSMUSG00000042473	154.911	0.354947	0.12824	2.76783	0.00564311	0.0477673	Tbc1d8b	X	139684996	139753405	1
ENSMUSG00000078865	76.1445	-0.385413	0.139257	-2.76763	0.00564654	0.0477673	Gm14406	2	177569204	177578210	-1
ENSMUSG00000041926	387.387	0.296085	0.107025	2.76651	0.00566606	0.047884	Rnpep	1	135262712	135284084	-1
ENSMUSG00000050197	177.843	0.354793	0.128268	2.76604	0.00567424	0.0479181	Rhox13	X	38121219	38129967	1
ENSMUSG00000021068	1467.88	-0.211963	0.0766382	-2.76576	0.00567895	0.0479228	Nin	12	70011435	70111925	-1
ENSMUSG00000020738	1502.96	-0.203964	0.0737566	-2.76536	0.00568596	0.0479471	Sumo2	11	115523102	115536276	-1
ENSMUSG00000001930	77.1177	-0.385622	0.139502	-2.76428	0.00570478	0.0480357	Vwf	6	125546774	125686679	1
ENSMUSG00000040855	105.417	-0.378591	0.136954	-2.76436	0.00570337	0.0480357	Reps2	X	162411954	162643649	-1
ENSMUSG00000029627	389.075	0.301066	0.108931	2.76382	0.00571289	0.0480572	Zkscan14	5	145194946	145201868	-1
ENSMUSG00000074269	95.8133	0.381005	0.137862	2.76366	0.00571565	0.0480572	Rec114	9	58652850	58743964	-1
ENSMUSG00000021236	240.283	0.329039	0.119076	2.76326	0.00572267	0.0480812	Entpd5	12	84373857	84409029	-1
ENSMUSG00000024026	11809.3	0.157461	0.0569926	2.76282	0.00573038	0.0480962	Glo1	17	30592866	30612659	-1
ENSMUSG00000037210	1614.75	-0.20355	0.0736845	-2.76245	0.00573693	0.0480962	Fam193a	5	34369933	34486456	1
ENSMUSG00000052566	1750.75	-0.197588	0.0715232	-2.76256	0.00573492	0.0480962	Hook2	8	84990595	85003364	1
ENSMUSG00000020156	2383.05	-0.191666	0.0694061	-2.76152	0.00575332	0.0481987	Mum1	10	80226434	80243903	1
ENSMUSG00000078185	831.937	-0.251003	0.090969	-2.75921	0.00579404	0.0485047	Chml	1	175682237	175688353	-1
ENSMUSG00000020198	3923.38	-0.171476	0.0621918	-2.75721	0.00582968	0.0487677	Ap3d1	10	80706978	80742211	-1
ENSMUSG00000026617	3126.6	-0.173473	0.0629551	-2.75551	0.00586009	0.0489866	Bpnt1	1	185332149	185357777	1
ENSMUSG00000027610	1119	0.215962	0.0783827	2.75522	0.0058653	0.0489948	Gss	2	155563181	155592810	-1
ENSMUSG00000026234	85428.6	-0.155704	0.0566333	-2.74934	0.00597159	0.0498466	Ncl	1	86344719	86359400	-1
ENSMUSG00000032387	3490.52	-0.164949	0.060019	-2.74827	0.00599101	0.0499726	Rbpms2	9	65629648	65660528	1
ENSMUSG00000032540	341.426	0.298094	0.108505	2.74729	0.00600907	0.0500871	Abhd5	9	122351608	122381524	1
ENSMUSG00000030662	33969.4	-0.148391	0.0540426	-2.74582	0.00603592	0.0502747	Ipo5	14	120911194	120948042	1
ENSMUSG00000015750	404.795	0.297701	0.108466	2.74466	0.00605738	0.0504171	Aph1a	3	95893969	95898288	1
ENSMUSG00000024095	3084.4	-0.178973	0.0652201	-2.74414	0.00606696	0.0504282	Hnrnpll	17	80029487	80062334	-1
ENSMUSG00000024789	414.049	0.298453	0.108765	2.74402	0.00606926	0.0504282	Jak2	19	29251828	29313080	1
ENSMUSG00000029550	916.199	-0.23046	0.0839978	-2.74364	0.00607616	0.0504282	Sppl3	5	115011137	115098790	1
ENSMUSG00000074832	1742.03	-0.201302	0.0733702	-2.74365	0.00607602	0.0504282	2410141K09Rik	13	66418114	66441118	-1
ENSMUSG00000055629	672.652	-0.245234	0.0893909	-2.74339	0.00608082	0.0504307	B4galnt4	7	141061274	141072119	1
ENSMUSG00000029205	487.247	0.263688	0.096247	2.7397	0.0061495	0.0509637	Chrna9	5	65934921	65977326	1
ENSMUSG00000009535	10418.6	0.146136	0.0533529	2.73905	0.00616178	0.050975	Rnmt	18	68300355	68324852	1
ENSMUSG00000029501	3647.52	-0.164572	0.0600809	-2.73917	0.00615941	0.050975	Ankle2	5	110231004	110256651	1
ENSMUSG00000033767	1506.73	-0.210394	0.0768164	-2.73892	0.00616409	0.050975	D930015E06Rik	3	83897655	84040175	-1
ENSMUSG00000050029	631.915	-0.243554	0.0889337	-2.7386	0.00617014	0.0509885	Rap2c	X	51003912	51018018	-1
ENSMUSG00000029998	1564.56	0.194551	0.0710875	2.73679	0.00620424	0.0512337	Pcyox1	6	86386006	86397154	-1
ENSMUSG00000040189	263.022	0.326287	0.119291	2.73521	0.006234	0.0514427	Ccdc114	7	45928398	45948956	1
ENSMUSG00000098112	399.069	0.287364	0.105107	2.73403	0.0062565	0.0515915	Bin2	15	100641077	100669553	-1
ENSMUSG00000032446	249.902	0.326501	0.119495	2.73234	0.00628857	0.0518191	Eomes	9	118478212	118486132	1
ENSMUSG00000063450	1570.51	-0.22879	0.0837732	-2.73107	0.00631289	0.0519824	Syne2	12	75818134	76110926	1
ENSMUSG00000038611	4252.72	-0.161632	0.0592099	-2.7298	0.00633719	0.0521454	Phrf1	7	141228784	141262750	1
ENSMUSG00000032892	698.222	-0.259022	0.0949143	-2.72901	0.00635251	0.0522342	Rangrf	11	68972484	68975185	-1
ENSMUSG00000005374	1406.6	0.195096	0.0715076	2.72833	0.00636564	0.052305	Tbl2	5	135149657	135165760	1
ENSMUSG00000028809	7309.24	-0.178902	0.0655865	-2.72772	0.00637735	0.052364	Srrm1	4	135320484	135353321	-1
ENSMUSG00000042606	7891.41	-0.178585	0.0654993	-2.72652	0.00640059	0.0525175	Hirip3	7	126861972	126865377	1
ENSMUSG00000051457	1533.8	-0.215733	0.0791684	-2.72498	0.00643045	0.0527252	Spn	7	127132232	127137823	-1
ENSMUSG00000031715	26034.6	-0.147314	0.0540672	-2.72465	0.00643703	0.0527417	Smarca5	8	80698507	80739497	-1
ENSMUSG00000082632	279.984	0.321015	0.117836	2.72426	0.00644457	0.0527661	Gm13365	2	15396748	15397720	1
ENSMUSG00000045377	135.705	0.359876	0.132163	2.72296	0.00646996	0.0529365	Tmem88	11	69396519	69398234	-1
ENSMUSG00000052456	5358.07	-0.159834	0.0587252	-2.72172	0.00649434	0.0530984	Asna1	8	85017934	85025278	-1
ENSMUSG00000028702	2804.07	0.177055	0.0650787	2.72063	0.00651582	0.0532363	Rad54l	4	116094264	116123690	-1
ENSMUSG00000074165	405.975	-0.282205	0.103738	-2.72036	0.00652109	0.0532418	Zfp788	7	41633203	41651530	1
ENSMUSG00000030327	2478.95	0.174407	0.0641282	2.71966	0.00653487	0.0533166	Necap1	6	122874474	122888941	1
ENSMUSG00000052331	192.904	0.337371	0.124112	2.71827	0.00656237	0.0535032	Ankrd44	1	54645340	54926387	-1
ENSMUSG00000020153	1117.18	-0.228508	0.0840838	-2.71762	0.00657541	0.0535717	Ndufs7	10	80249121	80256794	1
ENSMUSG00000058979	663.135	0.256899	0.0945637	2.71668	0.0065941	0.0536862	Cecr5	6	120509494	120531319	-1
ENSMUSG00000040877	302.506	0.301773	0.111116	2.71583	0.00661093	0.0537475	Wdr25	12	108894272	109028452	1
ENSMUSG00000061393	278.041	-0.308084	0.113436	-2.71593	0.00660895	0.0537475	Acvr2b	9	119402444	119433501	1
ENSMUSG00000078249	915.401	-0.235824	0.0868513	-2.71526	0.00662243	0.0537653	Hmga1-rs1	11	120762794	120764419	1
ENSMUSG00000106883	132.892	-0.36561	0.134646	-2.71533	0.00662093	0.0537653	Gm43632	6	127411130	127411733	1
ENSMUSG00000052915	995.083	-0.222395	0.0819834	-2.71268	0.0066742	0.0541477	Msl1	11	98795516	98807859	1
ENSMUSG00000056579	4615.05	-0.171454	0.0632384	-2.71124	0.00670324	0.0543451	Tug1	11	3639785	3649673	-1
ENSMUSG00000027534	842.549	0.228203	0.0841854	2.71072	0.00671372	0.0543539	Snx16	3	10417817	10440102	-1
ENSMUSG00000056851	3913.5	-0.161139	0.0594429	-2.71083	0.00671158	0.0543539	Pcbp2	15	102470632	102500059	1
ENSMUSG00000037936	603.675	0.255249	0.0942221	2.70901	0.00674841	0.0545964	Scarb1	5	125277087	125341094	-1
ENSMUSG00000025558	1259.09	-0.215334	0.0794981	-2.70867	0.00675541	0.0546149	Dock9	14	121542039	121797734	-1
ENSMUSG00000038594	220.077	0.324722	0.119907	2.70811	0.00676666	0.0546294	Cep85l	10	53278081	53379851	-1
ENSMUSG00000074736	170.413	0.342954	0.126633	2.70825	0.00676394	0.0546294	Syndig1	2	149829211	150004392	1
ENSMUSG00000020745	7317.69	-0.165638	0.0611731	-2.70769	0.00677532	0.0546612	Pafah1b1	11	74673949	74724670	-1
ENSMUSG00000022020	1956.61	-0.19061	0.0704338	-2.70623	0.00680512	0.0548633	Naa16	14	79334204	79390778	-1
ENSMUSG00000038205	446.048	-0.266175	0.0983838	-2.70548	0.00682057	0.0549452	Prkab2	3	97658193	97673812	1
ENSMUSG00000057335	3077.9	0.191338	0.0707276	2.70528	0.00682478	0.0549452	Cep170	1	176733653	176814067	-1
ENSMUSG00000001627	4396.72	0.164806	0.0609412	2.70434	0.00684395	0.0550612	Ifrd1	12	40201567	40248504	-1
ENSMUSG00000020668	291.404	0.305183	0.112897	2.70319	0.00686783	0.055187	Kif3c	12	3365132	3406494	1
ENSMUSG00000060376	1476.83	0.234999	0.086936	2.70312	0.00686914	0.055187	Bckdha	7	25629946	25658981	-1
ENSMUSG00000027509	3844.64	-0.16883	0.062513	-2.70072	0.00691888	0.0553988	Rae1	2	173000117	173015739	1
ENSMUSG00000038332	698.863	0.234621	0.0868743	2.7007	0.00691946	0.0553988	Sesn1	10	41810574	41908424	1
ENSMUSG00000041133	13859.4	-0.152891	0.0566074	-2.7009	0.00691515	0.0553988	Smc1a	X	152016428	152062694	1
ENSMUSG00000046449	4269.38	-0.170113	0.062971	-2.70144	0.0069039	0.0553988	C77370	X	104077434	104201185	-1
ENSMUSG00000067931	444.199	0.270846	0.100266	2.70128	0.00690737	0.0553988	Zfp948	17	21567046	21588697	1
ENSMUSG00000025571	2220.93	-0.195754	0.0725009	-2.70002	0.00693352	0.0554729	Tnrc6c	11	117654289	117763439	1
ENSMUSG00000026426	558.56	0.258348	0.0957784	2.69735	0.00698943	0.0558816	Arl8a	1	135146824	135156269	1
ENSMUSG00000028906	1486.13	-0.208228	0.0772175	-2.69664	0.00700436	0.0559236	Epb41	4	131923413	132075321	-1
ENSMUSG00000061455	220.615	0.335817	0.124521	2.69686	0.00699969	0.0559236	Stx17	4	48124915	48186507	1
ENSMUSG00000018171	2151.71	0.186708	0.0692455	2.69631	0.00701115	0.0559392	Vmp1	11	86583865	86683836	-1
ENSMUSG00000014426	2378.37	-0.176903	0.0656661	-2.69397	0.00706063	0.0562563	Map3k4	17	12227621	12318660	-1
ENSMUSG00000022800	5346.22	0.163669	0.0607506	2.69412	0.00705746	0.0562563	Fyttd1	16	32877500	32908963	1
ENSMUSG00000040620	2459.18	-0.201193	0.0747018	-2.69329	0.00707511	0.0563329	Dhx33	11	70984091	71004437	-1
ENSMUSG00000052144	3680.67	-0.162909	0.0605282	-2.69146	0.00711402	0.0566037	Ppp4r2	6	100833622	100869934	1
ENSMUSG00000021775	2031.26	0.185181	0.0688203	2.69079	0.00712822	0.0566777	Nr1d2	14	18204054	18239127	-1
ENSMUSG00000056999	6499.2	-0.161331	0.0599949	-2.68909	0.00716481	0.0569295	Ide	19	37268743	37337852	-1
ENSMUSG00000079363	98.5424	-0.367798	0.136854	-2.68752	0.00719852	0.057158	Gbp4	5	105115767	105139586	-1
ENSMUSG00000032038	318.442	0.297408	0.110693	2.68679	0.00721428	0.0572439	St3gal4	9	35046579	35116810	-1
ENSMUSG00000038119	418.023	-0.271071	0.100917	-2.68607	0.00722989	0.0573283	Cdon	9	35421128	35507652	1
ENSMUSG00000048285	423.237	0.271451	0.101099	2.685	0.00725301	0.0574723	Frmd6	12	70825514	70902232	1
ENSMUSG00000089857	450.998	-0.273323	0.101842	-2.68381	0.00727884	0.0576374	Zfp882	8	71908608	71916354	1
ENSMUSG00000038608	144.495	0.360979	0.13453	2.68326	0.00729083	0.0576639	Dock10	1	80501073	80758527	-1
ENSMUSG00000048000	6998.8	-0.159717	0.0595248	-2.6832	0.00729215	0.0576639	Gigyf2	1	87326998	87450796	1
ENSMUSG00000095339	116.408	-0.360532	0.134395	-2.68263	0.00730463	0.0577231	Zscan4b	7	10900740	10905050	-1
ENSMUSG00000007812	3489.67	-0.164282	0.0612589	-2.68176	0.00732355	0.0577996	Zfp655	5	145231715	145247302	1
ENSMUSG00000026223	279.33	0.303028	0.112997	2.68173	0.00732432	0.0577996	Itm2c	1	85894281	85908675	1
ENSMUSG00000002413	3138.17	-0.202212	0.075493	-2.67855	0.00739406	0.0582812	Braf	6	39603237	39725463	-1
ENSMUSG00000077440	118.736	-0.371145	0.138565	-2.67849	0.00739543	0.0582812	Gm23130	10	23786470	23786543	-1
ENSMUSG00000028402	396.418	-0.291688	0.108923	-2.67793	0.00740798	0.0583404	Mpdz	4	81278500	81442815	-1
ENSMUSG00000001995	762.199	-0.23173	0.0865977	-2.67594	0.00745197	0.0585273	Sipa1l2	8	125418063	125492710	-1
ENSMUSG00000035171	2189.89	0.188349	0.0703723	2.67647	0.00744027	0.0585273	1110059E24Rik	19	21581202	21652976	-1
ENSMUSG00000040888	1241.56	-0.20412	0.0762728	-2.67618	0.00744661	0.0585273	Gfer	17	24693191	24696156	-1
ENSMUSG00000042029	5002.57	-0.180553	0.0674683	-2.67611	0.00744818	0.0585273	Ncapg2	12	116405402	116463531	1
ENSMUSG00000020357	154.211	0.354448	0.132531	2.67445	0.00748526	0.0587157	Flt4	11	49609263	49652739	1
ENSMUSG00000025362	21094	-0.166244	0.0621609	-2.67441	0.00748611	0.0587157	Rps26	10	128624530	128626506	-1
ENSMUSG00000004865	8949.83	-0.148279	0.0554735	-2.67297	0.00751835	0.0588668	Srpk1	17	28587648	28622521	-1
ENSMUSG00000004885	247.607	-0.308358	0.115359	-2.67303	0.00751692	0.0588668	Crabp2	3	87948666	87953376	1
ENSMUSG00000048154	2322.64	-0.212075	0.0793504	-2.67264	0.00752574	0.0588668	Kmt2d	15	98831669	98871204	-1
ENSMUSG00000053175	440.092	-0.298948	0.11185	-2.67276	0.00752304	0.0588668	Bcl3	7	19808462	19822770	-1
ENSMUSG00000025220	11400.6	-0.147395	0.0551648	-2.67191	0.00754216	0.0589554	Mgea5	19	45750261	45783520	-1
ENSMUSG00000020623	511.206	-0.260685	0.0976248	-2.67027	0.00757899	0.0592032	Map2k6	11	110399122	110525522	1
ENSMUSG00000025437	4084.03	-0.164175	0.0614937	-2.66978	0.00759008	0.0592498	Usp33	3	152346478	152393617	1
ENSMUSG00000021902	176.752	0.344685	0.12912	2.6695	0.00759643	0.0592593	Phf7	14	31237696	31251218	-1
ENSMUSG00000037503	2181.48	-0.196266	0.0735455	-2.66864	0.00761591	0.0593713	Fam168b	1	34813219	34843065	-1
ENSMUSG00000034154	5287.04	-0.175115	0.0656488	-2.66745	0.00764293	0.0594617	Ino80	2	119373042	119477687	-1
ENSMUSG00000034675	612.438	0.263727	0.0988654	2.66753	0.00764109	0.0594617	Dbn1	13	55473429	55488111	-1
ENSMUSG00000042677	90.9463	0.368995	0.138333	2.66745	0.00764294	0.0594617	Zc3h12a	4	125118423	125127840	-1
ENSMUSG00000019818	4180.55	-0.167219	0.0627292	-2.66572	0.00768231	0.059723	Cd164	10	41519414	41531048	1
ENSMUSG00000039968	969.569	-0.231629	0.0869033	-2.66537	0.00769042	0.059723	Rsbn1l	5	20893028	20956398	-1
ENSMUSG00000041997	6235.97	-0.173466	0.0650833	-2.6653	0.00769203	0.059723	Tlk1	2	70712407	70825728	-1
ENSMUSG00000025917	3446.83	-0.187622	0.0704138	-2.66457	0.0077088	0.059813	Cops5	1	10024601	10038168	-1
ENSMUSG00000029922	28068.5	0.140368	0.0527712	2.65993	0.00781571	0.0606019	Mkrn1	6	39397804	39420462	-1
ENSMUSG00000022425	90.4897	-0.368104	0.138459	-2.65859	0.00784695	0.0608034	Enpp2	15	54838898	54920146	-1
ENSMUSG00000023990	561.244	-0.283821	0.106782	-2.65795	0.00786171	0.0608075	Tfeb	17	47737030	47792419	1
ENSMUSG00000027995	176.656	0.333813	0.125593	2.65789	0.00786326	0.0608075	Tlr2	3	83836272	83841767	-1
ENSMUSG00000067995	2872.98	0.171575	0.0645459	2.65818	0.00785637	0.0608075	Gtf2f2	14	75896937	76010865	-1
ENSMUSG00000035476	1752.93	-0.19805	0.0745262	-2.65746	0.00787319	0.0608435	Tab3	X	85574022	85634469	1
ENSMUSG00000068523	694.892	-0.246785	0.092879	-2.65706	0.00788262	0.0608757	Gng5	3	146499807	146505572	1
ENSMUSG00000030095	649.465	0.250188	0.0941867	2.6563	0.00790032	0.0609717	Tmem43	6	91473703	91488463	1
ENSMUSG00000015709	220.815	0.316267	0.119076	2.656	0.00790726	0.0609846	Arnt2	7	84246278	84410176	-1
ENSMUSG00000047342	246.717	0.31618	0.119064	2.65555	0.00791801	0.0610268	Zfp286	11	62752577	62789462	-1
ENSMUSG00000023025	11636.8	-0.164996	0.0621511	-2.65475	0.00793665	0.0611297	Larp4	15	99970074	100016351	1
ENSMUSG00000036893	5091.55	-0.150006	0.0565434	-2.65294	0.00797947	0.0614186	Ehmt1	2	24789928	24919614	-1
ENSMUSG00000002031	2247.73	0.184586	0.0696076	2.65181	0.00800622	0.0615106	Ift46	9	44767908	44792714	1
ENSMUSG00000002900	4860.94	-0.194409	0.0733055	-2.65203	0.00800089	0.0615106	Lamb1	12	31265234	31329644	1
ENSMUSG00000021171	2245	-0.181986	0.0686343	-2.65153	0.00801272	0.0615106	Esyt2	12	116281222	116373096	1
ENSMUSG00000041396	1173.02	0.212127	0.0799975	2.65167	0.00800941	0.0615106	Mettl18	1	163994889	163997243	1
ENSMUSG00000033439	1238.06	0.199577	0.0752887	2.65082	0.00802972	0.0616002	Trmt13	3	116581093	116614587	-1
ENSMUSG00000050619	280.536	0.300921	0.113539	2.65038	0.00804014	0.0616393	Zscan29	2	121158273	121171125	-1
ENSMUSG00000074657	492.922	-0.25787	0.0973309	-2.64942	0.00806306	0.0617741	Kif5a	10	127225696	127263363	-1
ENSMUSG00000020015	2432.96	-0.170328	0.0642989	-2.64901	0.00807288	0.0617946	Cdk17	10	93160876	93241342	1
ENSMUSG00000032244	13411.7	-0.149042	0.0562666	-2.64886	0.00807643	0.0617946	Fem1b	9	62791832	62811648	-1
ENSMUSG00000034875	694.812	-0.244534	0.0923409	-2.64816	0.00809304	0.0618807	Nudt19	7	35547185	35556304	-1
ENSMUSG00000037600	79.567	-0.367377	0.138821	-2.6464	0.00813529	0.0621627	Kdf1	4	133518963	133530790	1
ENSMUSG00000066798	1809.4	0.205049	0.0775134	2.64533	0.00816108	0.0623185	Zbtb6	2	37425500	37443171	-1
ENSMUSG00000004665	344.645	-0.296297	0.112076	-2.64371	0.0082004	0.0625775	Cnn2	10	79988584	79996062	1
ENSMUSG00000040428	129.47	-0.350169	0.132501	-2.64277	0.00822313	0.0627095	Plekha4	7	45526330	45554229	1
ENSMUSG00000025857	1028.82	-0.233315	0.0882999	-2.6423	0.00823441	0.0627541	Dnaaf5	5	139150223	139186510	1
ENSMUSG00000098781	257.33	-0.328343	0.124284	-2.64187	0.00824497	0.0627932	Gm28044	13	67317942	67360536	-1
ENSMUSG00000041491	2275.18	-0.17207	0.0651529	-2.64102	0.00826561	0.0628834	Cep78	19	15955774	15984989	-1
ENSMUSG00000096519	115.883	0.367847	0.139287	2.64094	0.00826769	0.0628834	Gm10721	9	3013140	3014344	1
ENSMUSG00000021728	7509.1	-0.147773	0.0560226	-2.63774	0.00834599	0.0634372	Emb	13	117220625	117274098	1
ENSMUSG00000025203	17126.7	-0.154582	0.0586486	-2.63573	0.00839569	0.0637723	Scd2	19	44293676	44306864	1
ENSMUSG00000051695	2305.66	-0.189047	0.0717306	-2.63551	0.0084011	0.0637723	Pcbp1	6	86524492	86526321	-1
ENSMUSG00000026064	398.636	-0.275888	0.104712	-2.63473	0.00842032	0.0638247	Ptp4a1	1	30940302	30949770	-1
ENSMUSG00000036009	669.199	-0.244009	0.0926046	-2.63496	0.00841483	0.0638247	Mettl25	10	105763189	105841380	-1
ENSMUSG00000040557	507.618	-0.259269	0.0984106	-2.63456	0.00842457	0.0638247	Wbscr27	5	134932368	134942637	1
ENSMUSG00000021038	1459.4	0.196782	0.0747356	2.63304	0.00846251	0.0640282	Vipas39	12	87238875	87266286	-1
ENSMUSG00000082758	102.962	-0.358196	0.136039	-2.63304	0.00846242	0.0640282	Gm13024	4	145390943	145391660	1
ENSMUSG00000039117	1528.51	-0.198687	0.0754902	-2.63196	0.0084895	0.0641904	Taf4a	2	179912152	179976646	-1
ENSMUSG00000056629	555.471	-0.249327	0.0947701	-2.63086	0.00851688	0.0643553	Fkbp2	19	6977741	6980461	-1
ENSMUSG00000039887	696.848	-0.254046	0.0965868	-2.63024	0.00853249	0.0644311	Alg14	3	121291773	121363094	1
ENSMUSG00000038708	7126.69	-0.181843	0.0691565	-2.62945	0.00855243	0.0645396	Golga4	9	118506318	118582522	1
ENSMUSG00000020396	3178.53	0.202346	0.0770298	2.62685	0.00861786	0.0649909	Nefh	11	4938754	4948064	-1
ENSMUSG00000026029	111.677	0.354219	0.134874	2.62629	0.008632	0.0650551	Casp8	1	58795374	58847503	1
ENSMUSG00000020455	489.327	0.253407	0.0965223	2.62537	0.00865537	0.0651887	Trim11	11	58978093	58991458	1
ENSMUSG00000025056	5808.27	-0.170175	0.0648254	-2.62513	0.00866159	0.0651931	Nr0b1	X	86191764	86195947	1
ENSMUSG00000097448	463.25	0.272293	0.103762	2.62422	0.00868481	0.0653254	Platr22	1	136696211	136726142	1
ENSMUSG00000001750	156.015	0.339744	0.129535	2.62279	0.0087212	0.0655564	Tcirg1	19	3896050	3907133	-1
ENSMUSG00000010453	1792.98	0.188685	0.0719824	2.62127	0.00876029	0.0658074	Kansl3	1	36335730	36369181	-1
ENSMUSG00000024044	326.288	-0.281404	0.107492	-2.6179	0.00884729	0.0663539	Epb41l3	17	69156810	69289989	1
ENSMUSG00000064604	104.755	-0.362914	0.138634	-2.61779	0.00885024	0.0663539	Snora44	4	132309941	132310069	1
ENSMUSG00000074406	139.632	-0.348371	0.133073	-2.6179	0.00884727	0.0663539	Zfp628	7	4915217	4922002	1
ENSMUSG00000036707	5436.39	0.150615	0.0575446	2.61737	0.00886109	0.0663921	Cab39	1	85793441	85851576	1
ENSMUSG00000031596	90.8559	0.359761	0.137681	2.613	0.00897513	0.067203	Slc7a2	8	40862396	40922308	1
ENSMUSG00000025939	1145.93	0.214899	0.0822627	2.61235	0.00899226	0.0672877	Ube2w	1	16540790	16619489	-1
ENSMUSG00000045294	3230.22	-0.1584	0.0606407	-2.61211	0.00899856	0.0672913	Insig1	5	28071363	28078662	1
ENSMUSG00000039108	2891.24	-0.164416	0.0629971	-2.60989	0.00905711	0.0676853	Lsm14b	2	180024987	180035465	1
ENSMUSG00000011958	2685.37	0.164005	0.0628598	2.60906	0.00907914	0.0678061	Bnip2	9	69989466	70008317	1
ENSMUSG00000030539	1308.76	-0.211978	0.0812888	-2.60771	0.00911496	0.0679858	Sema4b	7	80186841	80226527	1
ENSMUSG00000032293	4847.85	-0.157339	0.0603331	-2.60785	0.00911136	0.0679858	Ireb2	9	54863755	54912534	1
ENSMUSG00000032402	391.751	0.272794	0.104631	2.60721	0.00912837	0.0680419	Smad3	9	63646767	63757994	-1
ENSMUSG00000006599	10528.2	0.138379	0.0530973	2.60614	0.00915703	0.0681284	Gtf2h1	7	46796103	46823800	1
ENSMUSG00000024206	666.783	-0.230516	0.0884522	-2.60611	0.00915765	0.0681284	Rfx2	17	56775897	56831008	-1
ENSMUSG00000085492	704.002	0.226941	0.0870705	2.60641	0.00914966	0.0681284	Trmt61b	17	71557027	71598755	-1
ENSMUSG00000008140	480.135	-0.29133	0.111825	-2.60523	0.00918135	0.0682492	Emc10	7	44489937	44496529	-1
ENSMUSG00000025533	672.996	0.23391	0.0897904	2.60506	0.00918569	0.0682492	Asl	5	130011258	130029247	-1
ENSMUSG00000027698	588.427	0.23721	0.0910875	2.60419	0.00920905	0.0683789	Nceh1	3	27182965	27284608	1
ENSMUSG00000028126	846.706	0.215064	0.0826008	2.60366	0.00922343	0.0684416	Pip5k1a	3	95058530	95106930	-1
ENSMUSG00000027715	12987.5	-0.136194	0.0523245	-2.60288	0.00924442	0.0685497	Ccna2	3	36564865	36572150	-1
ENSMUSG00000106099	107.98	-0.358654	0.137802	-2.60268	0.00924986	0.0685497	Gm42664	3	119743208	119746446	-1
ENSMUSG00000022019	731.574	0.232071	0.0892466	2.60034	0.00931327	0.0689536	Tdrd3	14	87416639	87545373	1
ENSMUSG00000022537	381.312	0.293271	0.112787	2.60022	0.00931628	0.0689536	Tmem44	16	30511855	30550842	-1
ENSMUSG00000024498	11591.9	-0.168779	0.0649183	-2.59987	0.00932601	0.0689814	Tcerg1	18	42511510	42575551	1
ENSMUSG00000002489	1609.63	-0.195129	0.0751326	-2.59713	0.00940066	0.0694892	Tiam1	16	89787111	89980080	-1
ENSMUSG00000090637	75.3389	-0.362338	0.139546	-2.59656	0.00941636	0.0695607	Gm6189	1	80383104	80385185	-1
ENSMUSG00000041426	1069.7	0.203416	0.0783617	2.59586	0.00943551	0.0696577	Hibch	1	52844929	52920986	1
ENSMUSG00000018574	1057	0.204003	0.0786154	2.59495	0.0094605	0.0697831	Acadvl	11	70010183	70015411	-1
ENSMUSG00000025104	267.319	0.322592	0.124323	2.5948	0.00946457	0.0697831	Hdgfrp3	7	81881251	81934473	-1
ENSMUSG00000019891	1028.38	0.201595	0.0777523	2.59279	0.00952002	0.0701472	Dcbld1	10	52233619	52321378	1
ENSMUSG00000105987	1474.19	-0.213623	0.0824018	-2.59246	0.00952921	0.0701702	AI506816	5	23698296	23712667	-1
ENSMUSG00000031161	2611.45	-0.169106	0.0652635	-2.59113	0.00956621	0.0703978	Hdac6	X	7930120	7947889	-1
ENSMUSG00000030852	2011.83	-0.171045	0.0660232	-2.59068	0.00957857	0.0704439	Tacc2	7	130577438	130764785	1
ENSMUSG00000001366	983.171	0.20551	0.0793402	2.59023	0.00959108	0.0704911	Fbxo9	9	78081499	78109065	-1
ENSMUSG00000025196	132.804	0.342136	0.132115	2.58968	0.0096064	0.070514	Cpn1	19	43956307	43986556	-1
ENSMUSG00000037138	215.063	-0.313404	0.121016	-2.58977	0.00960402	0.070514	Aff3	1	38177326	38664955	-1
ENSMUSG00000027620	23527.3	-0.139767	0.0540023	-2.58817	0.00964886	0.0707808	Rbm39	2	156147239	156180238	-1
ENSMUSG00000032883	3840.57	-0.158658	0.0613229	-2.58726	0.00967436	0.0709228	Acsl3	1	78657825	78707743	1
ENSMUSG00000027581	437.158	0.262266	0.101377	2.58704	0.00968057	0.0709234	Stmn3	2	181306459	181314500	-1
ENSMUSG00000020700	1159.59	0.205872	0.0796502	2.58471	0.00974617	0.0713587	Map3k3	11	106084613	106155446	1
ENSMUSG00000047446	2344.23	-0.167197	0.0647372	-2.58271	0.0098029	0.0717287	Arl4a	12	40005447	40038025	-1
ENSMUSG00000047547	2101.97	-0.19541	0.0756746	-2.58223	0.00981632	0.0717814	Cltb	13	54592401	54611344	-1
ENSMUSG00000023048	585.157	-0.237205	0.0918727	-2.58189	0.00982621	0.0718084	Prr13	15	102459028	102462806	1
ENSMUSG00000028394	2016	-0.180325	0.0698965	-2.57989	0.00988316	0.0721334	Pole3	4	62522649	62525068	-1
ENSMUSG00000095567	6977.86	-0.156047	0.0604826	-2.58003	0.00987926	0.0721334	Noc2l	4	156236010	156247616	1
ENSMUSG00000102627	246.884	-0.303492	0.117698	-2.57857	0.00992098	0.0723637	Snurf	7	59995449	60005049	-1
ENSMUSG00000014850	4170.3	-0.158837	0.0616188	-2.57774	0.00994485	0.0724921	Msh3	13	92211872	92355003	-1
ENSMUSG00000105176	348.656	-0.285995	0.110989	-2.57678	0.00997251	0.0726479	Gm43668	3	34070659	34076000	1
ENSMUSG00000062116	382.921	0.27218	0.105709	2.5748	0.0100298	0.0730189	Zfp954	7	7114685	7121476	-1
ENSMUSG00000029202	14968.4	-0.157256	0.0610888	-2.57422	0.0100466	0.0730669	Pds5a	5	65605721	65698273	-1
ENSMUSG00000029238	1580.54	-0.205913	0.0799998	-2.57392	0.0100553	0.0730669	Clock	5	76209868	76304792	-1
ENSMUSG00000041688	342.739	-0.28127	0.109271	-2.57407	0.0100511	0.0730669	Amot	X	145446425	145505181	-1
ENSMUSG00000033389	336.482	-0.286851	0.111455	-2.57369	0.0100621	0.0730705	Arhgap44	11	65002039	65162961	-1
ENSMUSG00000062397	3687.39	0.153911	0.0598071	2.57346	0.0100687	0.0730727	Zfp706	15	36997031	37007402	-1
ENSMUSG00000038506	477.387	0.255925	0.099466	2.57299	0.0100823	0.0730795	Dcun1d2	8	13255963	13288131	-1
ENSMUSG00000047757	1240.1	0.20423	0.0793707	2.57311	0.0100788	0.0730795	Fancb	X	164980592	164997272	1
ENSMUSG00000001576	914.606	-0.209338	0.0813872	-2.57213	0.0101075	0.0731633	Ergic1	17	26561489	26656931	1
ENSMUSG00000029068	4220.16	-0.152478	0.059285	-2.57195	0.0101129	0.0731633	Ccnl2	4	155812489	155824543	1
ENSMUSG00000056763	2448.05	-0.18717	0.0727664	-2.57221	0.0101052	0.0731633	Cspp1	1	10037987	10136768	1
ENSMUSG00000000346	1133.21	-0.19387	0.0754047	-2.57106	0.0101389	0.0733055	Dazap2	15	100615628	100620731	1
ENSMUSG00000047368	1376.32	0.193472	0.0752824	2.56995	0.0101714	0.0734949	Abhd17b	19	21653309	21685637	1
ENSMUSG00000004018	1979.23	-0.174516	0.0679312	-2.56902	0.0101988	0.0736466	Fancl	11	26386135	26471876	1
ENSMUSG00000007458	10409.5	0.139999	0.0545038	2.56861	0.0102108	0.0736871	M6pr	6	122308720	122317680	1
ENSMUSG00000020781	538.419	0.249724	0.0972477	2.56791	0.0102313	0.0737436	Tsen54	11	115814724	115823094	1
ENSMUSG00000025037	4319.58	0.154554	0.0601866	2.56791	0.0102314	0.0737436	Maoa	X	16619698	16687818	1
ENSMUSG00000037833	86.2155	-0.355634	0.138523	-2.56733	0.0102485	0.073821	Sh2d4b	14	40813789	40893266	-1
ENSMUSG00000017144	1713.1	-0.185952	0.0724514	-2.56658	0.0102707	0.0739038	Rnd3	2	51130438	51149111	-1
ENSMUSG00000020840	9404.42	0.142315	0.0554508	2.56651	0.0102728	0.0739038	Blmh	11	76924809	76987379	1
ENSMUSG00000020303	427.255	0.255059	0.0993983	2.56603	0.010287	0.0739602	Stc2	11	31357307	31370074	-1
ENSMUSG00000022814	6284.24	0.151512	0.0590539	2.56566	0.0102979	0.0739927	Umps	16	33954782	33967038	-1
ENSMUSG00000025228	3207.95	0.163904	0.0638946	2.56523	0.0103108	0.0740389	Actr1a	19	46376814	46395735	-1
ENSMUSG00000011752	2951.76	0.186334	0.0726527	2.56472	0.0103258	0.0741009	Pgam1	19	41911871	41918664	1
ENSMUSG00000023972	2007.87	0.214934	0.0838434	2.56351	0.010362	0.0741763	Ptk7	17	46564451	46629504	-1
ENSMUSG00000026174	3999.64	-0.165335	0.0644956	-2.56351	0.010362	0.0741763	Rqcd1	1	74506058	74530842	1
ENSMUSG00000032715	281.826	0.29432	0.114797	2.56383	0.0103524	0.0741763	Trib3	2	152337422	152344032	-1
ENSMUSG00000035376	1406.01	0.187808	0.0732482	2.564	0.0103475	0.0741763	Hacd2	16	35022421	35109175	1
ENSMUSG00000039128	4298.6	0.154713	0.0603665	2.5629	0.0103801	0.0742604	Cdc123	2	5794294	5845164	-1
ENSMUSG00000027108	8969.33	-0.147579	0.0575876	-2.56269	0.0103866	0.0742605	Ola1	2	73092801	73218924	-1
ENSMUSG00000022710	35649.1	-0.147918	0.0577261	-2.5624	0.010395	0.0742744	Usp7	16	8689595	8792308	-1
ENSMUSG00000058886	363.204	-0.283858	0.110787	-2.56219	0.0104014	0.0742744	Deaf1	7	141297176	141327725	-1
ENSMUSG00000057982	1035.92	-0.209399	0.0818311	-2.55892	0.0104999	0.0749318	Zfp809	9	22225714	22243197	1
ENSMUSG00000061904	8203.55	-0.145124	0.0567246	-2.55839	0.0105158	0.0749986	Slc25a3	10	91116574	91124059	-1
ENSMUSG00000021785	222.981	0.305413	0.11943	2.55724	0.0105505	0.0751536	Ngly1	14	16249280	16311926	1
ENSMUSG00000063972	2068.95	-0.172368	0.0673981	-2.55746	0.0105441	0.0751536	Nr6a1	2	38723370	38927688	-1
ENSMUSG00000002997	87.3772	-0.353607	0.138303	-2.55676	0.0105653	0.0752124	Prkar2b	12	31958476	32061296	-1
ENSMUSG00000041782	100.891	-0.349652	0.136826	-2.55545	0.010605	0.0754023	Lad1	1	135818598	135833342	1
ENSMUSG00000049606	5691.17	-0.164766	0.0644743	-2.55554	0.0106024	0.0754023	Zfp644	5	106616739	106697287	-1
ENSMUSG00000027253	359.2	0.276856	0.108376	2.55458	0.0106315	0.0755447	Lrp4	2	91457511	91513779	1
ENSMUSG00000039686	198.677	-0.314643	0.123224	-2.55342	0.0106671	0.0757508	Zer1	2	30097283	30124585	-1
ENSMUSG00000031930	2051.73	-0.179766	0.0704247	-2.5526	0.0106921	0.0758821	Wwp2	8	107436398	107558594	1
ENSMUSG00000012117	476.764	0.262306	0.102794	2.55177	0.0107178	0.0760107	Dhdds	4	133969028	134000918	-1
ENSMUSG00000033964	1507.93	-0.181672	0.0711997	-2.55158	0.0107234	0.0760107	Zbtb41	1	139422288	139453005	1
ENSMUSG00000094338	407.847	-0.290107	0.113709	-2.5513	0.0107321	0.0760258	Hist1h2bl	13	21715763	21716143	-1
ENSMUSG00000026585	3225.77	-0.162377	0.0636999	-2.54909	0.0108003	0.0764619	Kifap3	1	163779583	163917109	1
ENSMUSG00000028886	1540.39	-0.178774	0.0701427	-2.54871	0.0108121	0.0764649	Eya3	4	132638987	132724765	1
ENSMUSG00000040738	3667.19	-0.16382	0.0642769	-2.54865	0.010814	0.0764649	Ints8	4	11199158	11254258	-1
ENSMUSG00000002661	428.676	-0.267519	0.105027	-2.54714	0.0108609	0.076703	Alkbh7	17	56997339	56999322	1
ENSMUSG00000033237	3335.85	-0.174694	0.0685823	-2.54721	0.0108588	0.076703	Arid2	15	96287518	96404992	1
ENSMUSG00000022964	220.537	-0.302052	0.118621	-2.54637	0.010885	0.0767324	Tmem50b	16	91574503	91597800	-1
ENSMUSG00000028410	9161.79	-0.150905	0.0592614	-2.54643	0.0108831	0.0767324	Dnaja1	4	40722150	40737149	1
ENSMUSG00000069255	117.759	0.34451	0.135287	2.54651	0.0108807	0.0767324	Dusp22	13	30659999	30711231	1
ENSMUSG00000001755	487.129	0.253434	0.09956	2.54554	0.0109108	0.076789	Coasy	11	101082565	101086619	1
ENSMUSG00000028042	157.69	0.332947	0.130797	2.54551	0.0109117	0.076789	Zbtb7b	3	89377644	89394776	-1
ENSMUSG00000031949	1197.64	0.199749	0.0784721	2.54547	0.0109129	0.076789	Adat1	8	111966908	111992302	-1
ENSMUSG00000030978	15063.4	-0.142444	0.0559764	-2.54472	0.0109365	0.0769083	Rrm1	7	102441695	102469771	1
ENSMUSG00000082765	182.435	-0.329803	0.129629	-2.5442	0.0109528	0.0769761	Gm14411	2	177125463	177127709	-1
ENSMUSG00000065999	5526.71	-0.163119	0.0642084	-2.54046	0.0110706	0.0777565	Gm13154	4	147553277	147585198	1
ENSMUSG00000019947	4359.34	-0.167598	0.0659898	-2.53976	0.0110929	0.0778659	Arid5b	10	68095593	68278726	-1
ENSMUSG00000002496	2247.84	-0.170143	0.0670052	-2.53925	0.0111092	0.0779327	Tsc2	17	24595937	24632629	-1
ENSMUSG00000030428	370.529	-0.272385	0.107284	-2.53892	0.0111196	0.0779585	Ttyh1	7	4119408	4136708	1
ENSMUSG00000020459	4837.94	0.151613	0.0597319	2.53821	0.011142	0.077971	Mtif2	11	29526408	29545279	1
ENSMUSG00000020634	5262.37	0.155023	0.0610805	2.53802	0.0111482	0.077971	Ubxn2a	12	4879032	4907705	-1
ENSMUSG00000024188	5994.39	-0.146755	0.0578422	-2.53717	0.0111753	0.077971	Luc7l	17	26252910	26285504	1
ENSMUSG00000029522	1000.62	-0.220156	0.086763	-2.53744	0.0111666	0.077971	Pla2g1b	5	115466262	115474722	1
ENSMUSG00000032212	5027.01	-0.162953	0.0642144	-2.53763	0.0111606	0.077971	Sltm	9	70542920	70592237	1
ENSMUSG00000038777	201.856	0.312764	0.123253	2.53757	0.0111625	0.077971	Sema6c	3	95160457	95174024	1
ENSMUSG00000039891	160.243	0.326477	0.128673	2.53726	0.0111724	0.077971	Txlnb	10	17796226	17845665	1
ENSMUSG00000065105	254.125	-0.30801	0.121398	-2.5372	0.0111742	0.077971	Gm26130	17	12919585	12919722	1
ENSMUSG00000026575	3623.02	0.189055	0.0745471	2.53605	0.0112112	0.0781315	Nme7	1	164304121	164437725	1
ENSMUSG00000032198	2031.47	-0.179083	0.0706157	-2.53603	0.0112118	0.0781315	Dock6	9	21800184	21852635	-1
ENSMUSG00000028245	1369.53	-0.19125	0.0754744	-2.53397	0.0112778	0.0785441	Nsmaf	4	6396207	6454271	-1
ENSMUSG00000029073	285.062	0.290285	0.114604	2.53295	0.0113107	0.0787258	Cptp	4	155864723	155869440	-1
ENSMUSG00000038866	1005.52	0.220008	0.0868662	2.53272	0.011318	0.0787287	Zcchc2	1	105990406	106034074	1
ENSMUSG00000055320	1553.15	-0.22307	0.0881046	-2.53188	0.0113453	0.078871	Tead1	7	112679318	112906807	1
ENSMUSG00000028583	729.399	-0.218343	0.0862486	-2.53156	0.0113557	0.0788959	Pdpn	4	143267431	143299564	-1
ENSMUSG00000073435	492.572	-0.252609	0.0997941	-2.5313	0.0113639	0.0789058	Nme3	17	24896500	24897522	1
ENSMUSG00000066441	1183.87	0.190819	0.0754111	2.53038	0.0113938	0.0790446	Rdh11	12	79174337	79192293	-1
ENSMUSG00000087166	69716.6	-0.137534	0.0543557	-2.53027	0.0113976	0.0790446	L1td1	4	98726734	98738480	1
ENSMUSG00000033032	89.9889	0.350379	0.138519	2.52946	0.0114237	0.0791783	Afap1l1	18	61730261	61786702	-1
ENSMUSG00000037275	6724.11	-0.143172	0.0566082	-2.52917	0.0114334	0.0791979	Gemin5	11	58120002	58168539	-1
ENSMUSG00000022407	10040.4	0.155777	0.061602	2.52877	0.0114465	0.0792156	Adsl	15	80948490	80970947	1
ENSMUSG00000028847	903.807	0.207671	0.0821265	2.52867	0.0114496	0.0792156	Trappc3	4	126262325	126275883	1
ENSMUSG00000015575	1859.27	-0.188111	0.0743978	-2.52845	0.0114568	0.0792176	Atp6v0e	17	26676396	26699644	1
ENSMUSG00000071856	944.925	0.203566	0.0805283	2.52788	0.0114754	0.0792993	Mcc	18	44425060	44812182	-1
ENSMUSG00000054027	368.444	0.267128	0.105691	2.52745	0.0114893	0.0793477	Nt5dc3	10	86779005	86838389	1
ENSMUSG00000003531	301.274	-0.2876	0.113938	-2.52419	0.0115965	0.0800402	Dgcr6	16	18052860	18071632	1
ENSMUSG00000031889	2025.68	-0.167212	0.0662547	-2.52378	0.01161	0.0800856	D230025D16Rik	8	105225145	105253053	1
ENSMUSG00000044117	541.383	0.243165	0.0963596	2.52352	0.0116188	0.0800981	2900011O08Rik	16	13986604	14101500	1
ENSMUSG00000020929	9276.8	-0.136459	0.0540798	-2.52329	0.0116261	0.0801011	Eftud2	11	102838473	102880985	-1
ENSMUSG00000026605	10893.7	-0.171389	0.0679381	-2.52272	0.0116452	0.080185	Cenpf	1	189640606	189688086	-1
ENSMUSG00000081104	110.031	0.347562	0.137796	2.5223	0.0116591	0.0802327	Gm15989	5	110905244	110905741	1
ENSMUSG00000034928	2814.23	-0.160882	0.0638026	-2.52155	0.0116838	0.0803545	Rnf44	13	54679399	54693907	-1
ENSMUSG00000062203	13461.6	-0.135043	0.0535644	-2.52114	0.0116974	0.0804008	Gspt1	16	11219292	11254270	-1
ENSMUSG00000075266	806.002	0.23106	0.0917157	2.51931	0.0117585	0.0807727	Cenpw	10	30196011	30200540	-1
ENSMUSG00000024007	3490.05	-0.164293	0.0652248	-2.51888	0.0117729	0.0808233	Ppil1	17	29250803	29264158	-1
ENSMUSG00000091471	618.59	0.225612	0.0895765	2.51865	0.0117804	0.080827	Gm20538	19	44543722	44552831	-1
ENSMUSG00000019797	2002.76	-0.188045	0.0746723	-2.51828	0.0117931	0.080866	1700021F05Rik	10	43525121	43540994	-1
ENSMUSG00000015880	9775.9	-0.141916	0.0563624	-2.51792	0.0118051	0.0809001	Ncapg	5	45669919	45700546	1
ENSMUSG00000074158	910.31	-0.212101	0.0842622	-2.51715	0.0118308	0.0810285	9830147E19Rik	7	42609526	42642588	-1
ENSMUSG00000027423	27815.8	-0.134409	0.0534267	-2.51576	0.0118776	0.0813004	Snx5	2	144250123	144270906	-1
ENSMUSG00000021967	254.762	-0.309092	0.122916	-2.51466	0.0119146	0.0813612	Mrpl57	14	57826239	57828745	1
ENSMUSG00000023944	475725	-0.122461	0.0486957	-2.51483	0.0119091	0.0813612	Hsp90ab1	17	45567775	45573271	-1
ENSMUSG00000026965	911.216	-0.203261	0.0808204	-2.51497	0.0119044	0.0813612	Anapc2	2	25272478	25285915	1
ENSMUSG00000046879	190.413	-0.326159	0.129696	-2.5148	0.0119099	0.0813612	Irgm1	11	48861968	48871683	-1
ENSMUSG00000061079	3006.23	-0.185658	0.0738407	-2.5143	0.0119268	0.0813966	Zfp143	7	110061702	110095392	1
ENSMUSG00000025956	502.018	0.240965	0.0958544	2.51387	0.0119415	0.0814338	Mettl21a	1	64606473	64617242	-1
ENSMUSG00000046836	1541.85	-0.183829	0.0731301	-2.51373	0.0119463	0.0814338	Brox	1	183276352	183297269	-1
ENSMUSG00000060708	331.549	-0.270161	0.107523	-2.51259	0.0119849	0.0816003	Bloc1s4	5	36747378	36748650	-1
ENSMUSG00000074480	2017.57	-0.178821	0.0711665	-2.51271	0.0119806	0.0816003	Mex3a	3	88532395	88541396	1
ENSMUSG00000007379	3186.16	-0.157054	0.0625293	-2.51168	0.0120157	0.0817622	Dennd2c	3	103102604	103169769	1
ENSMUSG00000036768	9345.95	-0.137194	0.0546558	-2.51015	0.0120681	0.0820704	Kif15	9	122951081	123018725	1
ENSMUSG00000048249	1487	-0.190824	0.0760594	-2.50888	0.0121116	0.0823177	Crebrf	17	26715650	26776635	1
ENSMUSG00000003032	3515.6	0.19323	0.077082	2.50681	0.0121827	0.0827196	Klf4	4	55527143	55532466	-1
ENSMUSG00000027487	1783.22	0.177112	0.0706542	2.50674	0.0121851	0.0827196	Cdk5rap1	2	154335380	154373010	-1
ENSMUSG00000024304	358.368	-0.288019	0.114986	-2.50483	0.0122512	0.0830223	Cdh2	18	16588877	16809246	-1
ENSMUSG00000026355	18592.2	-0.128359	0.0512405	-2.50503	0.0122442	0.0830223	Mcm6	1	128331590	128359664	-1
ENSMUSG00000028760	900.62	-0.223282	0.0891283	-2.50517	0.0122391	0.0830223	Eif4g3	4	137993022	138208508	1
ENSMUSG00000034998	2965.71	-0.168304	0.0672162	-2.50393	0.0122823	0.0831318	Foxn2	17	88440711	88490533	1
ENSMUSG00000037916	7253.36	0.167039	0.0667157	2.50374	0.0122889	0.0831318	Ndufv1	19	4007497	4012806	-1
ENSMUSG00000097091	365.971	-0.272805	0.108959	-2.50375	0.0122886	0.0831318	4930526L06Rik	19	11196817	11299886	1
ENSMUSG00000064621	209.136	-0.33252	0.132831	-2.50333	0.0123032	0.0831797	Gm26922	12	109654627	109654698	1
ENSMUSG00000037214	488.147	-0.253232	0.101191	-2.5025	0.0123319	0.0833248	Thap1	8	26158212	26162940	1
ENSMUSG00000030177	2022.31	0.167678	0.0670378	2.50124	0.0123758	0.0835524	Ccdc77	6	120324323	120364374	-1
ENSMUSG00000044707	127.204	-0.340545	0.136157	-2.50112	0.01238	0.0835524	Ccnjl	11	43528784	43586997	1
ENSMUSG00000060681	245.837	0.300259	0.120063	2.50085	0.0123895	0.0835674	Slc9a6	X	56609757	56664230	1
ENSMUSG00000022574	268.689	-0.289908	0.115999	-2.49924	0.0124459	0.0837594	Naprt	15	75890964	75894481	-1
ENSMUSG00000025503	7292.35	-0.165547	0.0662308	-2.49954	0.0124355	0.0837594	Taldo1	7	141392199	141402968	1
ENSMUSG00000030825	2618.19	-0.195644	0.0782778	-2.49936	0.0124418	0.0837594	Hsd17b14	7	45554928	45567321	1
ENSMUSG00000032115	8581.67	0.139988	0.0560127	2.49921	0.0124469	0.0837594	Hyou1	9	44379490	44392369	1
ENSMUSG00000017561	3380.12	0.158887	0.0635954	2.4984	0.0124757	0.0839041	Crlf3	11	80046493	80080991	-1
ENSMUSG00000022201	6174.78	-0.142207	0.0569464	-2.49721	0.0125174	0.084087	Zfr	15	12117831	12185683	1
ENSMUSG00000053414	1336.94	-0.188113	0.0753255	-2.49734	0.0125129	0.084087	Hunk	16	90386397	90499553	1
ENSMUSG00000031229	21180.7	-0.160378	0.0642522	-2.49606	0.012558	0.0843108	Atrx	X	105797615	105929403	-1
ENSMUSG00000045328	10843.9	-0.168078	0.0673436	-2.49583	0.0125663	0.0843177	Cenpe	3	135212537	135273611	1
ENSMUSG00000055923	516.984	-0.236279	0.0946979	-2.49508	0.0125927	0.0844459	Aasdh	5	76873659	76905514	-1
ENSMUSG00000018287	2841.11	-0.158736	0.063641	-2.49425	0.0126224	0.0845345	Spag7	11	70663771	70669416	-1
ENSMUSG00000029203	2736.84	-0.174761	0.0700707	-2.49407	0.0126289	0.0845345	Ube2k	5	65537233	65598988	1
ENSMUSG00000047281	431.272	0.263467	0.105642	2.49396	0.0126327	0.0845345	Sfn	4	133600556	133602168	-1
ENSMUSG00000078784	7102.05	-0.157345	0.0630921	-2.49389	0.0126352	0.0845345	1810022K09Rik	3	14606284	14611285	-1
ENSMUSG00000004568	2130.45	-0.174964	0.0701776	-2.49316	0.0126613	0.0846599	Arhgef18	8	3393006	3456601	1
ENSMUSG00000022210	671.65	0.230495	0.0925157	2.49142	0.0127234	0.0850255	Dhrs4	14	55478758	55490338	1
ENSMUSG00000078640	178.676	0.311854	0.125181	2.49122	0.0127307	0.0850255	Gm11627	11	102576398	102579461	-1
ENSMUSG00000033826	7024.66	0.172706	0.0693416	2.49066	0.0127506	0.0851097	Dnah8	17	30624354	30875264	1
ENSMUSG00000026047	713.138	0.22129	0.0888839	2.48965	0.0127869	0.0852504	Kdelc1	1	44106546	44118808	-1
ENSMUSG00000027660	13516.9	-0.143161	0.0575034	-2.48961	0.0127882	0.0852504	Skil	3	31095058	31122577	1
ENSMUSG00000027933	3124.31	-0.151721	0.0609455	-2.48946	0.0127938	0.0852504	Ints3	3	90391388	90433622	-1
ENSMUSG00000035954	1006.24	0.209274	0.0840805	2.48897	0.0128112	0.085317	Dock4	12	40446053	40846486	1
ENSMUSG00000050854	123.433	-0.334169	0.134275	-2.4887	0.0128212	0.0853342	Tmem125	4	118540941	118544044	-1
ENSMUSG00000006024	1561.85	0.180931	0.0727199	2.48805	0.0128445	0.0853419	Napa	7	16098458	16117975	1
ENSMUSG00000035293	4747.27	-0.161516	0.0649068	-2.48843	0.0128308	0.0853419	G2e3	12	51348061	51376986	1
ENSMUSG00000071722	150.978	0.321042	0.129031	2.4881	0.0128429	0.0853419	Spin4	X	95022510	95026682	-1
ENSMUSG00000022307	3422.77	-0.155951	0.0627005	-2.48724	0.0128738	0.0854876	Oxr1	15	41447482	41861048	1
ENSMUSG00000022858	13010.2	-0.143493	0.0577075	-2.48655	0.0128988	0.0856044	Tra2b	16	22244549	22266005	-1
ENSMUSG00000049339	381.952	0.262934	0.105763	2.48606	0.0129168	0.0856746	Fam134a	1	75142778	75147913	1
ENSMUSG00000061607	6181.88	-0.155816	0.0627211	-2.48427	0.0129816	0.0860553	Mdc1	17	35841515	35859670	1
ENSMUSG00000025781	13179.3	-0.147262	0.0593003	-2.48333	0.0130159	0.0861835	Atp5c1	2	10056016	10080510	-1
ENSMUSG00000058922	160.631	-0.316027	0.127258	-2.48335	0.0130153	0.0861835	Gm10052	9	123689233	123690192	-1
ENSMUSG00000028189	326.389	0.274023	0.110373	2.4827	0.0130393	0.086289	Ctbs	3	146449795	146465849	1
ENSMUSG00000026031	275.16	0.280626	0.113055	2.48221	0.0130569	0.0863562	Cflar	1	58711508	58758884	1
ENSMUSG00000018293	4477.39	-0.168708	0.0680066	-2.48077	0.0131101	0.0866023	Pfn1	11	70651850	70654644	-1
ENSMUSG00000019966	199	-0.30463	0.122806	-2.48059	0.0131166	0.0866023	Kitl	10	100015630	100100413	1
ENSMUSG00000020658	273.331	0.282288	0.113793	2.48071	0.0131119	0.0866023	Efr3b	12	3962554	4038915	-1
ENSMUSG00000027195	4603.43	0.143013	0.0576755	2.47962	0.0131522	0.086788	Hsd17b12	2	94032689	94157964	-1
ENSMUSG00000076435	105.593	0.340727	0.137447	2.47898	0.013176	0.086865	Acsf2	11	94557102	94601871	-1
ENSMUSG00000107283	1312.98	0.195973	0.0790566	2.4789	0.0131789	0.086865	Mpv17	5	31140654	31154251	-1
ENSMUSG00000027555	373.934	0.258606	0.104339	2.47852	0.0131929	0.0869079	Car13	3	14641727	14663002	1
ENSMUSG00000015176	18644.7	-0.139172	0.0561827	-2.47713	0.0132445	0.0870532	Nolc1	19	46075863	46085528	1
ENSMUSG00000018752	838.44	0.20821	0.0840469	2.47731	0.0132377	0.0870532	Tnfsfm13	11	69682577	69696098	-1
ENSMUSG00000020483	534.121	0.270419	0.109162	2.47724	0.0132404	0.0870532	Dynll2	11	87979525	87987533	-1
ENSMUSG00000032679	149.926	0.322651	0.130253	2.47711	0.0132451	0.0870532	Cd59a	2	104095801	104115354	1
ENSMUSG00000006641	580.859	0.230441	0.093138	2.47419	0.0133537	0.0877172	Slc5a6	5	31036036	31048924	-1
ENSMUSG00000025862	11578	-0.142977	0.0577959	-2.47383	0.0133673	0.0877565	Stag2	X	42149317	42277185	1
ENSMUSG00000000340	1514.32	0.192715	0.0779207	2.47322	0.0133902	0.0877663	Dbt	3	116513070	116549981	1
ENSMUSG00000031922	4410.09	-0.148054	0.0598639	-2.47318	0.0133916	0.0877663	Cep57	9	13807792	13827107	-1
ENSMUSG00000035898	7335.91	-0.15832	0.0640045	-2.47358	0.0133768	0.0877663	Uba6	5	86109287	86172803	-1
ENSMUSG00000004207	2136.61	0.184467	0.0746224	2.472	0.0134359	0.0879805	Psap	10	60277627	60302597	1
ENSMUSG00000025340	776.035	0.215803	0.0873024	2.47191	0.0134395	0.0879805	Rabgef1	5	130171798	130214342	1
ENSMUSG00000059518	798.694	0.23495	0.0950949	2.47069	0.0134853	0.0882309	Znhit1	5	136982164	136988021	-1
ENSMUSG00000083992	8983.84	-0.18894	0.0765381	-2.46857	0.0135653	0.0887038	Gm11478	11	86630428	86631026	-1
ENSMUSG00000034189	684.302	0.219601	0.0889799	2.46798	0.0135876	0.0887496	Hsdl1	8	119561979	119575200	-1
ENSMUSG00000055296	2090.4	-0.202063	0.0818691	-2.46813	0.0135822	0.0887496	Tmem245	4	56866923	56947437	-1
ENSMUSG00000041164	1209.2	-0.191663	0.0776739	-2.46754	0.0136047	0.0888107	Zmiz2	11	6389074	6406158	1
ENSMUSG00000020312	93.0976	-0.34015	0.137899	-2.46665	0.0136383	0.0888969	Shc2	10	79617940	79637918	-1
ENSMUSG00000021957	12612.6	-0.173133	0.0701913	-2.46658	0.0136409	0.0888969	Tkt	14	30548359	30574722	1
ENSMUSG00000032776	1144.72	0.19047	0.0772163	2.4667	0.0136363	0.0888969	Mctp2	7	72077830	72306608	-1
ENSMUSG00000018599	460.733	0.260945	0.105855	2.46513	0.0136964	0.0891773	Mief2	11	60728398	60732951	1
ENSMUSG00000021218	27393.3	-0.128751	0.0522306	-2.46505	0.0136994	0.0891773	Gdi2	13	3538075	3566261	1
ENSMUSG00000004085	651.285	0.22039	0.0894825	2.46294	0.0137802	0.0895019	Zak	2	72285637	72442610	1
ENSMUSG00000033306	598.27	-0.246013	0.0998636	-2.46349	0.013759	0.0895019	Lpp	16	24393350	24992576	1
ENSMUSG00000078676	1197.33	-0.185355	0.0752507	-2.46317	0.0137716	0.0895019	Casc3	11	98804905	98833814	1
ENSMUSG00000093645	669.942	-0.254969	0.103517	-2.46305	0.0137759	0.0895019	Gm23187	2	130277195	130277280	1
ENSMUSG00000059897	853.95	-0.209696	0.0851658	-2.4622	0.0138086	0.0896356	Zfp930	8	69226343	69228980	1
ENSMUSG00000015837	4426.95	0.151253	0.0614558	2.46117	0.0138484	0.0898435	Sqstm1	11	50199366	50210827	-1
ENSMUSG00000023971	1714.53	0.184039	0.0747929	2.46065	0.0138685	0.089881	Rrp36	17	46667458	46674255	-1
ENSMUSG00000051853	2258.04	0.165022	0.0670651	2.46062	0.0138697	0.089881	Arf3	15	98737621	98763214	-1
ENSMUSG00000027133	3689.82	-0.203138	0.0825681	-2.46025	0.0138841	0.0899242	Nop10	2	112261926	112263269	1
ENSMUSG00000017999	11571.4	-0.13242	0.0538293	-2.46001	0.0138935	0.0899341	Ddx27	2	167015193	167034947	1
ENSMUSG00000042148	866.593	-0.207967	0.0846002	-2.45824	0.0139621	0.0903281	Cox10	11	63962627	64079468	-1
ENSMUSG00000024137	618.962	-0.22709	0.0923928	-2.45788	0.0139761	0.0903681	E4f1	17	24443792	24455311	-1
ENSMUSG00000069170	826.682	0.21131	0.0860275	2.45631	0.0140372	0.0907119	Adgrv1	13	81095068	81633154	-1
ENSMUSG00000097195	7006.66	-0.160248	0.0652722	-2.45508	0.0140854	0.0909729	Snhg5	9	88521050	88522929	-1
ENSMUSG00000028476	108.851	-0.331745	0.135139	-2.45484	0.0140946	0.0909815	Reck	4	43875530	43944806	1
ENSMUSG00000069265	314.587	-0.299609	0.122062	-2.45457	0.0141055	0.0910009	Hist1h3a	13	23761853	23762386	-1
ENSMUSG00000024055	152.199	0.32737	0.1334	2.45405	0.0141258	0.0910813	Cyp4f13	17	32924688	32947402	-1
ENSMUSG00000075511	527.224	0.248187	0.101152	2.4536	0.0141436	0.0911449	1700001L05Rik	15	83357526	83367282	-1
ENSMUSG00000051978	883.745	0.202028	0.0823802	2.45238	0.0141914	0.0914021	Erich1	8	14027565	14090327	-1
ENSMUSG00000024056	4990.84	-0.151226	0.0616711	-2.45213	0.0142012	0.0914145	Ndc80	17	71496100	71526857	-1
ENSMUSG00000005267	98.3941	0.33797	0.137873	2.45132	0.0142333	0.0915188	Zfp287	11	62700356	62731905	-1
ENSMUSG00000024991	41740.9	-0.161469	0.0658686	-2.45138	0.0142311	0.0915188	Eif3a	19	60761116	60790693	-1
ENSMUSG00000022370	3966.62	0.151407	0.0618031	2.44982	0.0142926	0.0917981	Mrpl13	15	55534094	55557748	-1
ENSMUSG00000024911	564.575	-0.236963	0.0967198	-2.45	0.0142857	0.0917981	Fibp	19	5460607	5465052	1
ENSMUSG00000024406	32682.6	0.149992	0.061236	2.44942	0.0143087	0.0918508	Pou5f1	17	35506018	35510772	1
ENSMUSG00000027624	812.557	-0.204781	0.0836231	-2.44886	0.0143311	0.0919253	Epb41l1	2	156420909	156543214	1
ENSMUSG00000073207	414.153	-0.246242	0.100559	-2.44873	0.0143362	0.0919253	Ccdc160	X	52791200	52799468	1
ENSMUSG00000035958	4838.92	-0.141873	0.0579449	-2.4484	0.0143491	0.0919566	Tdp2	13	24831679	24842153	1
ENSMUSG00000035649	2266.64	0.168503	0.0688944	2.44581	0.0144528	0.0925332	Zcchc7	4	44755877	44932215	1
ENSMUSG00000064267	466.456	-0.246095	0.100621	-2.44575	0.0144551	0.0925332	Hvcn1	5	122206804	122242297	1
ENSMUSG00000029145	2277.07	0.162965	0.0666988	2.44329	0.0145539	0.0931141	Eif2b4	5	31187558	31193430	-1
ENSMUSG00000032786	1942.58	0.173688	0.0711111	2.44248	0.0145867	0.0932723	Alas1	9	106233455	106248126	-1
ENSMUSG00000057530	1013.06	0.209648	0.0858546	2.4419	0.0146101	0.0933707	Ece1	4	137862237	137965229	1
ENSMUSG00000005836	110.165	0.331449	0.135786	2.44097	0.0146478	0.0935601	Gata6	18	11052510	11085635	1
ENSMUSG00000006673	8743.67	-0.143473	0.0588063	-2.43976	0.0146972	0.0936784	Qrich1	9	108516806	108560163	1
ENSMUSG00000017485	4637.31	0.152258	0.0624123	2.43956	0.0147053	0.0936784	Top2b	14	16365179	16430787	1
ENSMUSG00000030956	110.092	0.334933	0.137277	2.43983	0.014694	0.0936784	Fam53b	7	132712082	132813886	-1
ENSMUSG00000038619	3018.92	-0.155578	0.0637742	-2.43952	0.0147069	0.0936784	Ensa	3	95624993	95632102	1
ENSMUSG00000097814	176.132	-0.306881	0.125789	-2.43965	0.0147017	0.0936784	Panct2	1	96871126	96907796	1
ENSMUSG00000027011	1964.21	-0.173946	0.0713263	-2.43873	0.0147389	0.0938051	Ube2e3	2	78868124	78921293	1
ENSMUSG00000069049	6534.91	-0.146833	0.0602114	-2.43863	0.014743	0.0938051	Eif2s3y	Y	1010543	1028847	1
ENSMUSG00000093594	359.192	-0.265562	0.108983	-2.43674	0.0148204	0.0942458	Gm20707	4	147782319	147809840	-1
ENSMUSG00000098992	1381	-0.193675	0.0794939	-2.43635	0.0148363	0.0942949	Gm27597	11	98029413	98029492	1
ENSMUSG00000012443	20367.5	-0.133937	0.0549909	-2.43561	0.0148666	0.0944358	Kif11	19	37376403	37421859	1
ENSMUSG00000069814	180.753	0.306268	0.125757	2.43539	0.0148758	0.0944424	E130309D14Rik	11	74619605	74641516	1
ENSMUSG00000062981	3483.01	-0.169009	0.0694467	-2.43364	0.0149476	0.0948462	Mrpl42	10	95480806	95501927	-1
ENSMUSG00000004233	253.224	-0.298723	0.122772	-2.43315	0.014968	0.0949147	Wars2	3	99141068	99239186	1
ENSMUSG00000020841	480.223	0.253471	0.104181	2.43299	0.0149749	0.0949147	Cpd	11	76778424	76847018	-1
ENSMUSG00000024695	3889.08	-0.162678	0.066882	-2.43231	0.0150029	0.0949809	Zfp91	19	12763660	12796126	-1
ENSMUSG00000027855	384.362	0.255997	0.105256	2.43214	0.01501	0.0949809	Sycp1	3	102818499	102936100	-1
ENSMUSG00000032116	13099.5	0.137922	0.0567062	2.43221	0.0150068	0.0949809	Stt3a	9	36729344	36767679	-1
ENSMUSG00000038024	2348.76	0.175308	0.0720895	2.43181	0.0150234	0.0950141	Dennd4c	4	86748555	86850603	1
ENSMUSG00000025428	47994.4	-0.124339	0.0511399	-2.43135	0.0150425	0.095083	Atp5a1	18	77773729	77782869	1
ENSMUSG00000028868	3329.89	0.14853	0.0611158	2.43031	0.0150859	0.0953049	Wasf2	4	133130505	133199756	1
ENSMUSG00000039771	2316.54	-0.196528	0.0808749	-2.43002	0.0150979	0.0953285	Polr2j	5	136116631	136122947	1
ENSMUSG00000030652	1423.1	-0.182473	0.0751069	-2.4295	0.0151195	0.095413	Coq7	7	118509659	118533356	-1
ENSMUSG00000023452	1591.97	0.172111	0.0708537	2.42911	0.015136	0.0954652	Pisd	5	32736301	32785646	-1
ENSMUSG00000042275	309.499	0.283707	0.116813	2.42873	0.0151517	0.0955117	Pelo	13	115088357	115090188	-1
ENSMUSG00000039765	506.134	-0.240907	0.0992139	-2.42816	0.0151755	0.0956097	Cc2d2a	5	43662346	43740972	1
ENSMUSG00000028948	8366.63	-0.135947	0.0560163	-2.42692	0.0152274	0.0958848	Nol9	4	152039321	152061494	1
ENSMUSG00000026520	1941.54	-0.21564	0.0888616	-2.4267	0.015237	0.0958926	Pycr2	1	180904293	180908088	1
ENSMUSG00000075324	75.8343	-0.338055	0.139366	-2.42566	0.0152807	0.0961154	Fign	2	63971507	64098038	-1
ENSMUSG00000031711	5887.77	0.141545	0.0583644	2.42519	0.0153002	0.0961857	Zfp330	8	82763621	82774160	-1
ENSMUSG00000024413	1286.37	-0.191754	0.0790758	-2.42493	0.0153111	0.0962023	Npc1	18	12189693	12236400	-1
ENSMUSG00000099398	85.5462	-0.33721	0.139115	-2.42396	0.0153524	0.0964091	Ms4a14	19	11301249	11314454	-1
ENSMUSG00000033902	433.671	0.255437	0.105412	2.42322	0.0153836	0.0965	Mapkbp1	2	119972699	120027408	1
ENSMUSG00000042323	6340.16	-0.158402	0.0653646	-2.42336	0.0153779	0.0965	Pbrm1	14	31019138	31121592	1
ENSMUSG00000098692	145.591	-0.319361	0.131812	-2.42286	0.0153988	0.096543	Gm28041	13	67345246	67375733	-1
ENSMUSG00000021036	3651.45	0.152713	0.0630389	2.42251	0.0154136	0.0965838	Sptlc2	12	87305058	87388355	-1
ENSMUSG00000070828	279.975	-0.291621	0.120401	-2.42209	0.0154316	0.0966437	Zscan4f	7	11397915	11402741	1
ENSMUSG00000018476	370.384	0.262221	0.10829	2.42147	0.015458	0.0967568	Kdm6b	11	69398508	69413675	-1
ENSMUSG00000026380	16487.1	0.154897	0.063989	2.42068	0.0154917	0.0969151	Tfcp2l1	1	118627945	118685168	1
ENSMUSG00000026082	2490.12	0.159479	0.0659019	2.41994	0.0155231	0.097007	Rev1	1	38052786	38129801	-1
ENSMUSG00000044442	307.485	-0.280516	0.11591	-2.42013	0.015515	0.097007	N6amt1	16	87354185	87368742	1
ENSMUSG00000028256	1280.4	-0.18549	0.0766666	-2.41944	0.0155446	0.097036	Odf2l	3	145118588	145153915	1
ENSMUSG00000095834	631.596	0.232536	0.09611	2.41947	0.0155429	0.097036	Tdgf1-ps1	16	3730510	3731025	1
ENSMUSG00000037028	170.96	-0.308167	0.127383	-2.41921	0.0155543	0.0970442	Gm12800	4	101909121	101911908	1
ENSMUSG00000023074	322.383	0.260271	0.107617	2.41849	0.0155853	0.0971852	Mospd1	X	53344598	53370502	-1
ENSMUSG00000087029	80.3741	-0.33702	0.139402	-2.41762	0.0156225	0.0973434	Gm14133	2	149743927	149798743	-1
ENSMUSG00000104217	2545.36	-0.166212	0.0687537	-2.4175	0.0156275	0.0973434	Gm37988	1	4807892	4886770	1
ENSMUSG00000025794	27183.1	-0.18068	0.0747849	-2.416	0.015692	0.0974829	Rpl14	9	120571517	120574653	1
ENSMUSG00000033712	2011.95	0.163385	0.0676146	2.41642	0.015674	0.0974829	Ccar2	14	70138177	70153811	-1
ENSMUSG00000035133	6507.5	-0.155119	0.0642035	-2.41605	0.01569	0.0974829	Arhgap5	12	52516077	52567852	1
ENSMUSG00000091509	491.541	-0.238726	0.0987878	-2.41655	0.0156683	0.0974829	Gm17066	14	105109390	105114676	-1
ENSMUSG00000098462	352.112	-0.271729	0.112464	-2.41614	0.0156859	0.0974829	Gm27694	19	5799000	5799085	-1
ENSMUSG00000038235	819.176	0.21826	0.0903524	2.41566	0.0157069	0.0975227	F11r	1	171437535	171464603	1
ENSMUSG00000064994	1620.1	-0.334394	0.138451	-2.41526	0.0157241	0.0975772	Gm22422	16	56035753	56035887	-1
ENSMUSG00000038122	716.773	0.207861	0.0860788	2.41478	0.0157447	0.0976526	Tbc1d32	10	56014298	56228689	-1
ENSMUSG00000036792	367.737	-0.259953	0.107773	-2.41203	0.0158639	0.0983325	Mbd5	2	48949508	49325405	1
ENSMUSG00000042155	256.234	0.276719	0.114733	2.41186	0.0158713	0.0983325	Klhl23	2	69821944	69836651	1
ENSMUSG00000016319	21792.5	-0.135385	0.0561438	-2.4114	0.0158914	0.0983584	Slc25a5	X	36795651	36798807	1
ENSMUSG00000069910	3054.09	-0.149486	0.061992	-2.41137	0.0158925	0.0983584	Spdl1	11	34809190	34833641	-1
ENSMUSG00000034748	152.471	-0.311333	0.129164	-2.41038	0.015936	0.0985748	Sirt6	10	81621785	81627797	-1
ENSMUSG00000098466	172.94	-0.328951	0.136492	-2.41004	0.0159507	0.098613	Gm27350	12	109603882	109603979	1
ENSMUSG00000078670	199.632	0.298941	0.124056	2.40973	0.0159644	0.0986448	Fam174b	7	73740302	73776919	1
ENSMUSG00000040652	916.59	0.220042	0.0913241	2.40946	0.0159762	0.0986649	Oaz2	9	65668001	65690300	1
ENSMUSG00000028703	456.221	0.240416	0.0998017	2.40893	0.0159992	0.0987543	Lrrc41	4	116075269	116097043	1
ENSMUSG00000024805	304.634	-0.275263	0.114296	-2.40833	0.0160258	0.0988131	Pcgf5	19	36379067	36456192	1
ENSMUSG00000044835	423.765	-0.242925	0.100867	-2.40837	0.0160241	0.0988131	Ankrd45	1	161142691	161170498	1
ENSMUSG00000047193	1166.81	0.213382	0.0886162	2.40793	0.0160432	0.0988146	Dync2h1	9	6928503	7184446	-1
ENSMUSG00000100801	33036.3	0.148764	0.061779	2.408	0.0160403	0.0988146	Gm15459	5	5781615	5783555	-1
ENSMUSG00000002748	11306.7	-0.144861	0.0601771	-2.40724	0.0160737	0.0989246	Baz1b	5	135187264	135246129	1
ENSMUSG00000026788	2091.96	-0.157121	0.065273	-2.40714	0.0160781	0.0989246	Zbtb43	2	33450287	33468559	-1
ENSMUSG00000040681	18218.3	-0.137727	0.0572417	-2.40607	0.0161253	0.0991621	Hmgn1	16	96120618	96127729	-1
ENSMUSG00000018974	5153.07	-0.159499	0.066297	-2.40583	0.0161358	0.0991741	Sart3	5	113742446	113772510	-1
ENSMUSG00000026213	701.887	-0.212099	0.088168	-2.40562	0.016145	0.0991777	Stk11ip	1	75521529	75537335	1
ENSMUSG00000014232	1520.78	0.171882	0.0714803	2.40461	0.0161897	0.0993993	Cluap1	16	3908801	3941147	1
ENSMUSG00000041329	171.287	-0.311538	0.129581	-2.40419	0.0162084	0.0994614	Atp1b2	11	69599736	69605942	-1
ENSMUSG00000029505	3998.75	-0.165016	0.0687485	-2.40029	0.0163822	0.100455	Ep400	5	110664373	110770717	-1
ENSMUSG00000030742	136.441	0.316823	0.132003	2.40011	0.01639	0.100455	Lat	7	126363824	126369570	-1
ENSMUSG00000061650	659.479	-0.233103	0.0971276	-2.39997	0.0163964	0.100455	Med9	11	59948206	59962205	1
ENSMUSG00000006586	176.121	-0.305778	0.127438	-2.39942	0.0164213	0.100521	Runx1t1	4	13743436	13893649	1
ENSMUSG00000039089	582.307	0.219006	0.0912773	2.39934	0.0164245	0.100521	L3mbtl3	10	26274468	26375185	-1
ENSMUSG00000028766	1836.04	-0.163798	0.068289	-2.3986	0.0164577	0.100671	Alpl	4	137741733	137796384	-1
ENSMUSG00000032867	1351.08	0.180662	0.0753397	2.39796	0.0164865	0.100793	Fbxw8	5	118064965	118155464	-1
ENSMUSG00000045598	3043.32	-0.150593	0.0628197	-2.39723	0.0165194	0.100941	Zfp553	7	127233061	127238179	1
ENSMUSG00000050071	9436.13	0.15227	0.0635242	2.39704	0.0165283	0.100942	Bex1	X	136213972	136215513	-1
ENSMUSG00000062393	84.9638	0.331901	0.138503	2.39634	0.0165596	0.10108	Dgkk	X	6779306	6948363	1
ENSMUSG00000028066	1558.82	-0.182417	0.0761576	-2.39526	0.0166085	0.101283	Pmf1	3	88394143	88410331	-1
ENSMUSG00000032436	302.402	0.281239	0.117425	2.39505	0.0166179	0.101283	Cmtm7	9	114756837	114781993	-1
ENSMUSG00000039959	615.219	-0.216319	0.0903219	-2.39498	0.0166213	0.101283	Hip1	5	135406531	135545120	-1
ENSMUSG00000041528	235.19	0.2804	0.117085	2.39483	0.0166279	0.101283	Rnf123	9	108051534	108083346	-1
ENSMUSG00000059866	539.552	0.22881	0.0955676	2.39422	0.0166557	0.101399	Tnip2	5	34496087	34513991	-1
ENSMUSG00000040351	1289.8	0.199136	0.0831931	2.39366	0.0166814	0.101502	Ankib1	5	3690000	3802925	-1
ENSMUSG00000078952	7840.04	-0.137601	0.0574906	-2.39345	0.0166907	0.101505	Lncenc1	13	97434970	97497007	1
ENSMUSG00000051674	1784.58	0.16862	0.0704732	2.39268	0.0167259	0.101666	Dcun1d4	5	73481000	73560794	1
ENSMUSG00000022801	686.041	-0.207706	0.0868357	-2.39195	0.0167592	0.101804	Lrch3	16	32914100	33015647	1
ENSMUSG00000079471	865.606	0.211298	0.0883427	2.39179	0.0167663	0.101804	Gm7325	17	45600971	45602102	-1
ENSMUSG00000041084	4885.38	0.187184	0.0782737	2.3914	0.0167842	0.101859	Ostc	3	130695912	130709444	-1
ENSMUSG00000034160	6827.42	-0.14224	0.0595185	-2.38986	0.016855	0.102235	Ogt	X	101640060	101684351	1
ENSMUSG00000029208	2081.84	-0.171408	0.0717329	-2.38953	0.0168701	0.102267	Guf1	5	69556923	69575973	1
ENSMUSG00000063445	1330.6	0.177934	0.0744696	2.38936	0.0168779	0.102267	Nmral1	16	4710059	4719356	-1
ENSMUSG00000073427	226.507	-0.286584	0.119967	-2.38887	0.0169004	0.102349	Gm4924	10	82378593	82381237	1
ENSMUSG00000039191	11113.8	0.143278	0.060012	2.38749	0.016964	0.102627	Rbpj	5	53466152	53657362	1
ENSMUSG00000041594	258.094	-0.276034	0.115609	-2.38765	0.0169565	0.102627	Tmtc4	14	122918971	122984035	-1
ENSMUSG00000029545	481.528	0.262366	0.109937	2.38651	0.017009	0.102804	Acads	5	115110299	115119346	-1
ENSMUSG00000057110	3007.48	-0.157414	0.0659609	-2.38647	0.0170111	0.102804	Cntrl	2	35109492	35178822	1
ENSMUSG00000001674	6615.87	-0.130224	0.054578	-2.38602	0.0170318	0.102876	Ddx18	1	121553835	121567989	-1
ENSMUSG00000036779	2649.65	-0.159117	0.066699	-2.3856	0.0170512	0.102933	Papd5	8	88199213	88259722	1
ENSMUSG00000040459	3743.15	-0.167255	0.0701151	-2.38543	0.017059	0.102933	Arglu1	8	8665075	8690521	-1
ENSMUSG00000054237	1645.25	-0.178744	0.0749434	-2.38505	0.0170768	0.102986	Fra10ac1	19	38188481	38224138	-1
ENSMUSG00000034853	141.766	0.314709	0.131988	2.38436	0.0171087	0.103125	Acot11	4	106744555	106804998	-1
ENSMUSG00000015002	3644.44	-0.157263	0.0659681	-2.38392	0.0171291	0.103141	Efr3a	15	65787034	65873816	1
ENSMUSG00000020430	13443.5	-0.127265	0.0533843	-2.38395	0.0171281	0.103141	Pes1	11	3963975	3980004	1
ENSMUSG00000022602	421.359	0.252288	0.105871	2.38297	0.0171734	0.103218	Arc	15	74669083	74672570	-1
ENSMUSG00000027520	3147.03	-0.161233	0.0676628	-2.38288	0.0171777	0.103218	Zdbf2	1	63273265	63314576	1
ENSMUSG00000046020	534.402	0.227926	0.095632	2.38337	0.0171551	0.103218	Pofut1	2	153241533	153270247	1
ENSMUSG00000080717	600.309	-0.229612	0.0963444	-2.38324	0.0171611	0.103218	B230307C23Rik	16	97997323	98010000	1
ENSMUSG00000001175	20380.5	0.136173	0.0571564	2.38246	0.0171972	0.10328	Calm1	12	100199435	100209806	1
ENSMUSG00000029249	35009.3	-0.135095	0.0567137	-2.38205	0.0172165	0.10328	Rest	5	77265491	77286432	1
ENSMUSG00000075470	1206.35	-0.205621	0.0863266	-2.38189	0.0172238	0.10328	Alg10b	15	90224311	90230554	1
ENSMUSG00000090935	3236.73	0.14932	0.0626878	2.38196	0.0172208	0.10328	Synj2bp	12	81497941	81532911	-1
ENSMUSG00000068742	514.494	0.245684	0.103163	2.38152	0.0172416	0.103333	Cry2	2	92403646	92434043	-1
ENSMUSG00000017421	16736.9	-0.129042	0.0541899	-2.38129	0.0172519	0.103339	Zfp207	11	80383279	80405733	1
ENSMUSG00000023460	567.262	0.220893	0.0927689	2.38111	0.0172605	0.103339	Rab12	17	66494512	66519717	-1
ENSMUSG00000091955	103.533	-0.323661	0.135941	-2.38089	0.0172707	0.103347	Gm9844	7	24862213	24862697	1
ENSMUSG00000026663	1923.53	0.166732	0.0700428	2.38043	0.0172923	0.103423	Atf6	1	170704674	170867771	-1
ENSMUSG00000029086	245.254	-0.27787	0.116802	-2.37898	0.0173606	0.103566	Prom1	5	43993620	44102032	-1
ENSMUSG00000029859	127.4	-0.318709	0.133951	-2.3793	0.0173457	0.103566	Epha1	6	42358487	42373268	-1
ENSMUSG00000035299	585.206	-0.254354	0.106904	-2.37928	0.0173464	0.103566	Mid1	X	169685199	170005736	1
ENSMUSG00000054414	842.369	0.207068	0.0870409	2.37897	0.017361	0.103566	Slc30a7	3	115938973	116007406	-1
ENSMUSG00000095661	441.988	-0.241188	0.101358	-2.37958	0.0173325	0.103566	Gm8935	3	12855836	12858633	1
ENSMUSG00000022488	81.658	0.330113	0.138856	2.37738	0.0174359	0.103959	Nckap1l	15	103453825	103498800	1
ENSMUSG00000032301	14877.6	-0.156384	0.0657922	-2.37694	0.017457	0.104031	Psma4	9	54950790	54958030	1
ENSMUSG00000075391	811.808	0.202401	0.0851736	2.37634	0.0174855	0.104148	Gm13443	2	35340409	35340963	1
ENSMUSG00000018068	6437.61	0.134583	0.0566536	2.37554	0.0175235	0.104213	Ints2	11	86210681	86257575	-1
ENSMUSG00000027463	81.7468	0.331549	0.139564	2.37561	0.0175199	0.104213	Slc52a3	2	151996511	152009258	1
ENSMUSG00000048280	550.422	-0.227044	0.0955683	-2.37572	0.0175147	0.104213	Zfp738	13	67667437	67687071	-1
ENSMUSG00000038976	1637.66	0.168444	0.0709489	2.37415	0.0175893	0.10455	Ppp1r9b	11	94991035	95006899	1
ENSMUSG00000032586	2055.95	0.158075	0.0666031	2.37339	0.0176258	0.104713	Traip	9	107950136	107972270	1
ENSMUSG00000029992	1252.83	0.201031	0.084718	2.37295	0.0176467	0.10473	Gfpt1	6	87042846	87092197	1
ENSMUSG00000031174	806.659	-0.197763	0.0833392	-2.37299	0.0176446	0.10473	Rpgr	X	10073621	10216920	-1
ENSMUSG00000024109	114.329	-0.318785	0.13437	-2.37244	0.0176712	0.104782	Nrxn1	17	90033631	91093071	-1
ENSMUSG00000046572	5223.86	-0.140362	0.059165	-2.37238	0.0176737	0.104782	Zfp518b	5	38668484	38684826	-1
ENSMUSG00000006307	2276.05	-0.159923	0.0674433	-2.37121	0.0177298	0.105007	Kmt2b	7	30568858	30588726	-1
ENSMUSG00000057378	597.781	-0.219983	0.092765	-2.3714	0.017721	0.105007	Ryr3	2	112631355	113217096	-1
ENSMUSG00000091337	731.74	0.224673	0.0947609	2.37095	0.0177426	0.105029	Eid1	2	125673095	125674785	1
ENSMUSG00000034252	5880.7	-0.156069	0.0658371	-2.37053	0.0177626	0.105086	Senp6	9	80066903	80144953	1
ENSMUSG00000078500	535.317	-0.238377	0.100566	-2.37037	0.0177704	0.105086	Gm13235	4	145868794	145899975	1
ENSMUSG00000026623	696.615	0.212012	0.0894561	2.37001	0.0177874	0.105133	Lpgat1	1	191717834	191784255	1
ENSMUSG00000058546	32684.7	-0.143679	0.0606367	-2.36951	0.0178117	0.105223	Rpl23a	11	78180932	78183584	-1
ENSMUSG00000022378	3956.24	-0.142266	0.0600507	-2.36909	0.0178319	0.105288	Fam49b	15	63929097	64060448	-1
ENSMUSG00000025791	657.437	0.210929	0.0890471	2.36873	0.0178492	0.105337	Pgm2	4	99929414	99987294	1
ENSMUSG00000038388	4650.5	-0.146969	0.0620627	-2.36807	0.0178812	0.105472	Mpp6	6	50110241	50198939	1
ENSMUSG00000063800	7913.13	0.145328	0.0613904	2.36728	0.0179194	0.105643	Prpf38a	4	108563172	108579336	-1
ENSMUSG00000033487	3024.98	-0.159991	0.0676115	-2.36632	0.0179658	0.105863	Fndc3a	14	72537946	72710003	-1
ENSMUSG00000093315	180.173	-0.317444	0.134172	-2.36594	0.0179843	0.105918	Mir5114	19	44303171	44303231	1
ENSMUSG00000021532	764.004	-0.204506	0.0864838	-2.36467	0.0180459	0.106227	Fastkd3	13	68582248	68592279	1
ENSMUSG00000039852	792.837	-0.205205	0.0867915	-2.36434	0.0180621	0.106245	Rere	4	150281646	150621966	1
ENSMUSG00000071419	89.4561	-0.327664	0.138592	-2.36423	0.0180674	0.106245	Rps15-ps2	6	58017506	58017943	1
ENSMUSG00000022292	247.364	0.280334	0.118602	2.36367	0.0180951	0.106354	Rrm2b	15	37923952	37961318	-1
ENSMUSG00000021552	450.13	0.232067	0.0982332	2.3624	0.0181568	0.106608	Gkap1	13	58233351	58274188	-1
ENSMUSG00000038155	85.0603	-0.32733	0.138553	-2.36249	0.0181528	0.106608	Gstp2	19	4040285	4042236	-1
ENSMUSG00000000134	1967.99	-0.165993	0.0702829	-2.36178	0.0181872	0.106706	Tfe3	X	7762560	7775202	1
ENSMUSG00000027953	124.379	0.320082	0.135531	2.36169	0.0181921	0.106706	Slc50a1	3	89268246	89270570	-1
ENSMUSG00000053137	152.814	-0.303699	0.128627	-2.36107	0.0182222	0.106829	Mapk11	15	89142486	89149606	-1
ENSMUSG00000032745	11867.2	-0.142694	0.0604629	-2.36002	0.0182737	0.107077	Gpbp1	13	111425680	111490111	-1
ENSMUSG00000031134	788.214	-0.197342	0.0836656	-2.3587	0.0183389	0.107404	Rbmx	X	57383530	57393036	-1
ENSMUSG00000028487	1552.57	-0.191083	0.0810891	-2.35646	0.0184501	0.107903	Bnc2	4	84275095	84675275	-1
ENSMUSG00000028550	215.49	0.281573	0.119482	2.35661	0.0184426	0.107903	Atg4c	4	99193934	99259787	1
ENSMUSG00000037463	82.7886	-0.326258	0.138466	-2.35623	0.0184614	0.107903	Fbxo27	7	28692849	28699338	1
ENSMUSG00000037904	192.145	0.295045	0.125219	2.35624	0.0184609	0.107903	Ankrd9	12	110975353	110979040	-1
ENSMUSG00000037035	1971.4	0.155641	0.0661303	2.35354	0.0185955	0.108577	Inhbb	1	119415465	119422248	-1
ENSMUSG00000038517	76.1728	0.328208	0.139448	2.35363	0.0185911	0.108577	Tbkbp1	11	97136171	97151495	-1
ENSMUSG00000020107	843.244	-0.197849	0.0841167	-2.35208	0.018669	0.108951	Anapc16	10	59987409	60003135	-1
ENSMUSG00000019699	682.947	0.228314	0.0971295	2.35061	0.0187427	0.109326	Akt3	1	177020073	177258203	-1
ENSMUSG00000039745	85.2326	0.327248	0.139241	2.35024	0.0187615	0.10934	Htatip2	7	49759115	49773975	1
ENSMUSG00000092035	10189.1	0.161081	0.0685398	2.35019	0.0187641	0.10934	Peg10	6	4747306	4760517	1
ENSMUSG00000036968	1703.5	0.170925	0.072745	2.34964	0.0187914	0.109445	Cnpy4	5	138187485	138193918	1
ENSMUSG00000024127	1469.72	0.173172	0.0738043	2.34637	0.0189572	0.110325	Prepl	17	85063477	85090267	-1
ENSMUSG00000029253	3681.04	-0.139859	0.0596086	-2.34628	0.0189617	0.110325	Cenpc1	5	86012024	86065583	-1
ENSMUSG00000034932	815.882	-0.234152	0.0998243	-2.34564	0.0189942	0.110417	Mrpl54	10	81264713	81266934	-1
ENSMUSG00000040711	200.849	0.293748	0.125234	2.3456	0.0189965	0.110417	Sh3pxd2b	11	32347820	32428173	1
ENSMUSG00000025730	250.898	0.275884	0.117637	2.34522	0.0190156	0.110417	Rab40c	17	25882114	25919727	-1
ENSMUSG00000043923	245.475	0.274674	0.117119	2.34525	0.0190141	0.110417	Ccdc84	9	44410160	44418003	-1
ENSMUSG00000022760	241.802	0.302724	0.129138	2.34418	0.0190689	0.11067	Thap7	16	17527982	17531136	-1
ENSMUSG00000024654	916.449	0.188707	0.0805484	2.34278	0.0191408	0.111032	Asrgl1	19	9109868	9135636	-1
ENSMUSG00000027878	1326.23	-0.214293	0.0915171	-2.34156	0.0192034	0.111283	Notch2	3	98013527	98150361	1
ENSMUSG00000053604	744.809	-0.212053	0.0905603	-2.34157	0.0192028	0.111283	Rpia	6	70765720	70792232	-1
ENSMUSG00000002297	11666.9	-0.127538	0.0544816	-2.34095	0.019235	0.111411	Dbf4	5	8396973	8422716	-1
ENSMUSG00000005501	826.237	0.20516	0.0876655	2.34026	0.0192703	0.111559	Usp40	1	87945119	88008551	-1
ENSMUSG00000006219	4699.64	-0.135281	0.0578118	-2.34002	0.0192827	0.111575	Fblim1	4	141576062	141606096	-1
ENSMUSG00000010914	2787.72	0.156743	0.0670222	2.33867	0.0193523	0.111769	Pdhx	2	103021075	103073513	-1
[truncated: 45,070 more rows]
